# Supplementary material for: Generic self-stabilization mechanism for biomolecular adhesions under load
Source: Nat Commun. 2022 Apr 22;13:2197. doi: 10.1038/s41467-022-29823-2 (PMC9033785; doi:10.1038/s41467-022-29823-2)
Supplement: Supplementary file 5 — Source Data [file 41467_2022_29823_MOESM5_ESM.xlsx]

## Sheet: Fig.1
Fig. 1. Adhesion self-stabilization.										Abbreviations: E(x): expected value of x S.SD(x): sample standard deviation of x SEM(x): standard error of the mean of x				dimensionless force F0 = kT/sigma_b
	b, red markers
		F/F0	E(N_b)	S.SD(N_b)	SEM(N_b)
		0	144.007	12.0127	0.053722
		4.93024	144.05	11.8521	0.053004
		9.86047	144.129	11.95	0.053442
		14.7907	143.974	12.0898	0.054067
		19.721	143.672	11.9691	0.053527
		24.6512	143.074	12.0368	0.05383
		29.5814	142.99	11.9375	0.053386
		34.5117	142.584	12.1249	0.054224
		39.4419	141.888	11.9653	0.05351
		44.3721	141.377	12.1035	0.054128
		49.3024	140.78	12.0483	0.053882
		54.2326	139.989	12.0952	0.054092
		59.1629	139.12	12.0534	0.053905
		64.0931	138.245	12.1934	0.05453
		69.0233	137.456	12.1404	0.054294
		73.9536	136.27	12.0917	0.054076
		98.6048	130.605	12.3908	0.055413
		123.256	124.193	12.6476	0.056562
		147.907	115.788	13.006	0.058164
	b, blue markers
		F/F0	E(N_b)	S.SD(N_b)	SEM(N_b)
		0	144.328	11.9038	0.053236
		4.93024	146.829	12.029	0.053795
		9.86047	149.664	12.1733	0.054441
		14.7907	151.984	12.2781	0.054909
		19.721	154.645	12.3533	0.055246
		24.6512	157.828	12.4736	0.055784
		29.5814	159.899	12.5583	0.056162
		34.5117	162.965	12.5422	0.05609
		39.4419	165.697	12.5866	0.056289
		44.3721	167.926	12.6531	0.056587
		49.3024	170.53	12.6709	0.056666
		54.2326	172.822	12.727	0.056917
		59.1629	175.634	12.7613	0.05707
		64.0931	177.625	12.8885	0.057639
		69.0233	179.737	12.8803	0.057602
		73.9536	182.344	12.8751	0.057579
		98.6048	192.642	13.0806	0.058498
		123.256	202.017	13.2285	0.05916
		147.907	210.475	13.3701	0.059793
		172.558	217.754	13.4085	0.059965
		197.21	223.898	13.4836	0.060301
		221.861	229.74	13.485	0.060307
		246.512	234.352	13.7771	0.061613

## Sheet: Fig.2
Figure 2. Comparison of models I-IV for adhesions with and without molecule unfolding…										Abbreviations: E(x): expected value of x S.SD(x): sample standard deviation of x SEM(x): standard error of the mean of x				dimensionless force F0 = kT/sigma_b, Dimensionless velocity v0 = k_beta sigma_b
	panels	a,b,c,d	a	b	c	d
	red circles
		F/F0	E(N)	E(N_B)	E(v/v0)	(E(N_A) – E(N_A^*))/E(N_A^*)
		0	176.102	144.007	-0.000292	0
		4.93024	176.167	144.05	0.049575	0.00067
		9.86047	176.274	144.129	0.098533	0.001551
		14.7907	176.134	143.974	0.148134	0.002004
		19.721	175.818	143.672	0.19857	0.001567
		24.6512	175.157	143.074	0.250368	-0.000379
		29.5814	175.16	142.99	0.302618	0.002312
		34.5117	174.766	142.584	0.354803	0.002704
		39.4419	174.032	141.888	0.411692	0.001514
		44.3721	173.546	141.377	0.468296	0.002279
		49.3024	172.954	140.78	0.527018	0.002444
		54.2326	172.163	139.989	0.58817	0.002446
		59.1629	171.253	139.12	0.65117	0.001183
		64.0931	170.381	138.245	0.716054	0.001278
		69.0233	169.589	137.456	0.783486	0.001172
		73.9536	168.371	136.27	0.858391	0.000193
		98.6048	162.686	130.605	1.27959	-0.000429
		123.256	156.338	124.193	1.82214	0.001539
		147.907	147.934	115.788	2.61448	0.001566
	red squares
		F/F0	E(N)	E(N_B)	E(v/v0)	(E(N_A) – E(N_A^*))/E(N_A^*)
		0	176	143.928	-0.000187	0
		24.6512	176	143.753	0.247927	0.005463
		49.3024	176	143.282	0.513028	0.02015
		73.9536	176	142.563	0.807088	0.042561
		98.6048	176	141.671	1.14139	0.070361
		123.256	176	140.589	1.52277	0.104098
		147.907	176	139.349	1.9635	0.142782
		172.558	176	137.965	2.47456	0.185914
		197.21	176	136.395	3.07097	0.234867
		221.861	176	134.641	3.77433	0.289582
		246.512	176	132.677	4.61226	0.350816
		271.163	176	130.515	5.61413	0.418223
		295.814	176	128.047	6.84092	0.495161
		320.465	176	125.236	8.36634	0.582832
		345.117	176	122.015	10.3105	0.683262
		350.047	176	121.283	10.7732	0.706077
		354.977	176	120.502	11.2642	0.730429
		359.907	176	119.772	11.7741	0.75318
		364.838	176	118.951	12.328	0.77877
		369.768	176	118.154	12.9034	0.803631
		374.698	176	117.274	13.5434	0.831077
		379.628	176	116.378	14.2185	0.859022
		384.559	176	115.417	14.9571	0.888988
		389.489	176	114.416	15.7475	0.920179
	blue circles
		F/F0	E(N)	E(N_B)	E(v/v0)	(E(N_A) – E(N_A^*))/E(N_A^*)
		0	176.498	144.328	0.000485	0
		4.93024	179.565	146.829	0.057992	0.017592
		9.86047	183.063	149.664	0.114288	0.038235
		14.7907	185.948	151.984	0.171629	0.055776
		19.721	189.228	154.645	0.2244	0.075041
		24.6512	193.178	157.828	0.275629	0.098858
		29.5814	195.813	159.899	0.330104	0.116386
		34.5117	199.634	162.965	0.378487	0.139871
		39.4419	203.052	165.697	0.428362	0.161199
		44.3721	205.877	167.926	0.478949	0.179723
		49.3024	209.168	170.53	0.523373	0.201085
		54.2326	212.127	172.822	0.570227	0.221794
		59.1629	215.664	175.634	0.617278	0.244345
		64.0931	218.187	177.625	0.66157	0.260887
		69.0233	220.957	179.737	0.708208	0.281343
		73.9536	224.26	182.344	0.749164	0.302985
		98.6048	237.605	192.642	0.962977	0.397718
		123.256	249.941	202.017	1.1704	0.489711
		147.907	261.288	210.475	1.37408	0.579572
		172.558	271.325	217.754	1.58787	0.665289
		197.21	279.988	223.898	1.79712	0.743578
		221.861	288.406	229.74	2.01596	0.82365
		246.512	295.463	234.352	2.24753	0.899667
		197.21	280.383	224.228	1.79634	0.745613
		221.861	288.406	229.725	2.01583	0.824119
		246.512	296.684	235.361	2.23446	0.906249
		295.814	309.706	243.533	2.72164	1.05702
		345.117	318.028	247.484	3.31133	1.1929
		394.419	327.326	251.981	3.92601	1.34212
		443.721	333.61	253.696	4.67629	1.48416
		493.024	336.401	251.86	5.64419	1.628
		542.326	340.282	250.598	6.72573	1.78785
		591.629	336.18	241.466	8.49955	1.94421
		611.349	335.349	238.254	9.3277	2.01823
	blue squares
		F/F0	E(N)	E(N_B)	E(v/v0)	(E(N_A) – E(N_A^*))/E(N_A^*)
		0	176	143.918	-0.000541	0
		24.6512	176	143.766	0.303789	0.004745
		49.3024	176	143.322	0.62688	0.018582
		73.9536	176	142.663	0.975133	0.039125
		98.6048	176	141.822	1.35587	0.065337
		123.256	176	140.771	1.78239	0.098097
		147.907	176	139.548	2.26671	0.136199
		172.558	176	138.14	2.82188	0.180091
		197.21	176	136.573	3.46874	0.228951
		221.861	176	134.816	4.22493	0.283687
		246.512	176	132.809	5.12609	0.346263
		295.814	176	128.083	7.52026	0.493571
		345.117	176	121.884	11.2479	0.68678

## Sheet: Fig. 3
Fig. 3. Constant mechanical load maintains a non-equilibrium steady state.										Abbreviations: E(x): expected value of x S.SD(x): sample standard deviation of x SEM(x): standard error of the mean of x				dimensionless force F0 = kT/sigma_b
	panels	a, top, bottom	a, top	a, top	a, bottom	a, bottom			b										c
	distributions
			F/F0=0	F/F0=160	F/F0=0	F/F0=160				blue triangles		red triangles		black crosses						F/F0 = 0	F/F0 = 40	F/F0 = 80	F/F0 = 120	F/F0 = 160	F/F0 = 200
		h_u/sigma_b	n_b_u(h_u)*sigma_b	n_b_u(h_u)*sigma_b	n_a_u(h_u)*sigma_b	n_a_u(h_u)			F/F0	E(dh(beta_u^+)/sigma_b)	S.SD(dh(beta_u^+)/sigma_b)	E(dh(beta_u^-)/sigma_b)	S.SD(dh(beta_u^-)/sigma_b)	E(ds/sigma_b)	S.SD(ds/sigma_b)				hu/sigma_b	(J_au_bu – J_bu_au)*sigmab/kbeta
		-7.39536	0	0	0	0			0	0.000211	0.00097	3.4e-05	0.000988	0.000563	0.001229				-7.39536	0	0	0	0	0	0
		-7.14884	0	0	0	0			40.0039	9.4e-05	0.001268	0.014343	0.001844	0.016771	0.00213				-7.14884	0	0	0	0	0	0
		-6.90233	0	0	0	0			79.998	6.6e-05	0.001321	0.033014	0.002884	0.036237	0.003421				-6.90233	0	0	0	0	0	0
		-6.65582	0	0	0	0			120.002	0.00043	0.001365	0.051157	0.00466	0.054175	0.005155				-6.65582	0	0	0	0	0	0
		-6.40931	0	0	0	0			160.036	0.000329	0.001525	0.071007	0.006371	0.073277	0.006388				-6.40931	0	0	0	0	0	0
		-6.1628	0	0	0	0			199.97	0.000207	0.001493	0.09293	0.00779	0.095017	0.007739				-6.1628	0	0	0	0	0	0
		-5.91629	1.6e-05	0	0	0													-5.91629	-1e-06	0	0	0	0	0
		-5.66977	0	0	1e-06	1e-06													-5.66977	0	0	0	0	0	0
		-5.42326	1.6e-05	0	2e-06	5e-06													-5.42326	0	0	1e-06	1e-06	1e-06	1e-06
		-5.17675	3.2e-05	8e-06	8e-06	2e-05													-5.17675	0	0	2e-06	2e-06	3e-06	3e-06
		-4.93024	0.000192	5e-05	2.8e-05	7e-05													-4.93024	-2e-06	4e-06	5e-06	8e-06	8e-06	1e-05
		-4.68373	0.000351	0.000133	9e-05	0.000228													-4.68373	1e-06	8e-06	1.7e-05	2e-05	2.6e-05	3.2e-05
		-4.43721	0.001166	0.000567	0.000278	0.000702													-4.43721	0	3.3e-05	4.4e-05	6.7e-05	7.2e-05	8.7e-05
		-4.1907	0.003897	0.001634	0.000806	0.002034													-4.1907	-1.4e-05	7.4e-05	0.000133	0.000168	0.000197	0.00025
		-3.94419	0.010189	0.00501	0.002196	0.005544													-3.94419	-2.5e-05	0.000183	0.000306	0.000396	0.000491	0.000582
		-3.69768	0.023715	0.00927	0.005632	0.014218													-3.69768	-3e-06	0.000411	0.000757	0.000984	0.001271	0.001499
		-3.45117	0.056581	0.028645	0.013593	0.034318													-3.45117	9e-06	0.000876	0.00161	0.00227	0.002745	0.00328
		-3.20465	0.129276	0.065259	0.030874	0.077948													-3.20465	3e-06	0.001907	0.003342	0.004731	0.005863	0.00696
		-2.95814	0.277253	0.158745	0.065991	0.166608													-2.95814	-1.2e-05	0.003427	0.006456	0.009148	0.011406	0.013749
		-2.71163	0.553707	0.341758	0.132735	0.335115													-2.71163	5e-05	0.006089	0.011932	0.016914	0.021166	0.025512
		-2.46512	1.06786	0.69538	0.251242	0.634311													-2.46512	-0.000258	0.010241	0.020011	0.02894	0.036839	0.044491
		-2.21861	1.89348	1.33962	0.447517	1.12985													-2.21861	-0.00029	0.015491	0.031635	0.046428	0.060061	0.072231
		-1.97209	3.13372	2.52644	0.750128	1.89385													-1.97209	0.000167	0.020872	0.04588	0.069247	0.090317	0.109626
		-1.72558	5.07875	4.41831	1.18323	2.9873													-1.72558	-0.001737	0.026957	0.062548	0.096499	0.127649	0.157289
		-1.47907	7.35465	7.19906	1.75636	4.43427													-1.47907	0.000107	0.033298	0.078291	0.124319	0.16938	0.210207
		-1.23256	10.4228	11.243	2.45338	6.19404													-1.23256	-0.001793	0.038541	0.091952	0.150148	0.207085	0.261046
		-0.986048	13.7066	16.3698	3.22497	8.14207													-0.986048	-0.002289	0.039593	0.101141	0.168856	0.236532	0.303231
		-0.739536	16.9445	22.4869	3.98928	10.0717													-0.739536	-0.002545	0.039263	0.101895	0.173658	0.249355	0.326126
		-0.493024	19.7916	28.9739	4.64379	11.7242													-0.493024	-0.003511	0.036706	0.094278	0.166652	0.24258	0.325179
		-0.246512	21.4757	35.3729	5.08698	12.8431													-0.246512	-0.001541	0.028576	0.075652	0.14246	0.212694	0.297473
		0	22.0681	40.6663	5.24391	13.2393													0	-0.000824	0.013727	0.051294	0.105492	0.165662	0.243444
		0.246512	21.5089	44.6971	5.08698	12.8431													0.246512	-0.001877	-0.004582	0.022152	0.064185	0.116805	0.191007
		0.493024	19.5049	47.0022	4.64379	11.7242													0.493024	-0.000417	-0.02704	-0.020188	0.006525	0.045563	0.108952
		0.739536	16.9651	47.6323	3.98928	10.0717													0.739536	-0.002781	-0.050252	-0.066224	-0.062348	-0.042654	0.006105
		0.986048	13.8821	46.3233	3.22497	8.14207													0.986048	-0.004428	-0.066434	-0.113169	-0.130062	-0.133107	-0.107393
		1.23256	10.4619	43.4477	2.45338	6.19404													1.23256	-0.002299	-0.076083	-0.147489	-0.189758	-0.215235	-0.213135
		1.47907	7.4875	39.2926	1.75636	4.43427													1.47907	-0.001721	-0.075296	-0.163106	-0.229275	-0.27785	-0.29886
		1.72558	5.08389	34.2268	1.18323	2.9873													1.72558	-0.001812	-0.068724	-0.163122	-0.245303	-0.313763	-0.355981
		1.97209	3.12481	28.6796	0.750128	1.89385													1.97209	0.000305	-0.056198	-0.149763	-0.241795	-0.32123	-0.384159
		2.21861	1.86614	23.2502	0.447517	1.12985													2.21861	0.000162	-0.040751	-0.126349	-0.220398	-0.306326	-0.382594
		2.46512	1.09606	18.1857	0.251242	0.634311													2.46512	-0.000752	-0.028069	-0.099055	-0.18613	-0.273957	-0.359274
		2.71163	0.583139	13.8414	0.132735	0.335115													2.71163	-0.000498	-0.017901	-0.071776	-0.149047	-0.233746	-0.323246
		2.95814	0.295858	10.2443	0.065991	0.166608													2.95814	-0.000381	-0.010661	-0.049533	-0.113067	-0.19097	-0.277961
		3.20465	0.138123	7.39343	0.030874	0.077948													3.20465	-0.000183	-0.006083	-0.031172	-0.081274	-0.150397	-0.231136
		3.45117	0.063001	5.20526	0.013593	0.034318													3.45117	-0.000135	-0.003103	-0.019133	-0.055943	-0.114553	-0.18708
		3.69768	0.030518	3.54387	0.005632	0.014218													3.69768	-0.000164	-0.001642	-0.010937	-0.037129	-0.083838	-0.147892
		3.94419	0.012249	2.36376	0.002196	0.005544													3.94419	-7.7e-05	-0.00066	-0.005875	-0.023488	-0.059863	-0.112648
		4.1907	0.00337	1.53083	0.000806	0.002034													4.1907	0	-0.00035	-0.002996	-0.014336	-0.041383	-0.084161
		4.43721	0.00131	0.963543	0.000278	0.000702													4.43721	-4e-06	-0.000114	-0.001431	-0.008178	-0.027752	-0.061936
		4.68373	0.000208	0.581427	9e-05	0.000228													4.68373	5e-06	-5.8e-05	-0.000595	-0.004387	-0.017822	-0.043453
		4.93024	0.000256	0.341617	2.8e-05	7e-05
		5.17675	0	0.19987	8e-06	2e-05
		5.42326	0	0.110251	2e-06	5e-06
		5.66977	0	0.060524	1e-06	1e-06
		5.91629	0	0.030087	0	0
		6.1628	0	0.014281	0	0
		6.40931	0	0.006694	0	0
		6.65582	0	0.00351	0	0
		6.90233	0	0.001267	0	0
		7.14884	0	0.000634	0	0

## Sheet: Fig. 4
Fig. 4. Rupture behavior and lifetimes of adhesion clusters.										Abbreviations: E(x): expected value of x S.SD(x): sample standard deviation of x SEM(x): standard error of the mean of x				dimensionless force F0 = kT/sigma_b
	panels		b								b										b								b								panels	c										panels	di, gamma^+=0
	trajectories																		trajectories																		lifetimes											lifetimes	tau*k_beta
	Gamma^+=0			traj1	traj2	traj3	traj4	traj5				traj1	traj2	traj3	traj4	traj5			Gamma^+=1000			traj1	traj2	traj3	traj4	traj5				traj1	traj2	traj3	traj4	traj5			gamma^+	0	0	0.01	0.01	1	1	100	100				Delta
		index	step	nb	nb	nb	nb	nb		index	step	n_b_u	n_b_u	n_b_u	n_b_u	n_b_u				index	step	nb	nb	nb	nb	nb		index	step	n_b_u	n_b_u	n_b_u	n_b_u	n_b_u				F2/F0	tau*k_beta	F2/F0	tau*k_beta	F2/F0	tau*k_beta	F2/F0	tau*k_beta			F2/F0	0
		0	-100000	85	90	98	95	95		0	-100000	57	44	42	51	53				0	-100000	95	90	82	92	77		0	-100000	39	50	61	52	45				1.97209	366314	1.97209	35958.2	1.97209	2814.35	1.97209	824.298			0	832932
		1	-99900	87	88	98	84	95		1	-99900	52	50	45	59	51				1	-99900	92	95	80	89	83		1	-99900	41	45	57	55	47				3.94419	109716	3.94419	57275.5	3.94419	6152.38	3.94419	1960.6			1.97209	372128
		2	-99800	81	86	91	89	83		2	-99800	54	52	53	55	49				2	-99800	91	97	79	92	85		2	-99800	46	43	56	49	47				5.91629	34177.1	5.91629	74989.6	5.91629	12625.4	5.91629	4126.23			3.94419	110488
		3	-99700	94	92	87	89	93		3	-99700	52	56	50	55	50				3	-99700	90	98	79	93	86		3	-99700	45	46	58	43	45				7.88838	8173.85	7.88838	89676.6	7.88838	27863.1	7.88838	9261.23			5.91629	31416.1
		4	-99600	98	93	92	98	94		4	-99600	46	52	53	49	49				4	-99600	85	94	83	96	87		4	-99600	50	49	50	44	48				9.86047	2178.43	9.86047	95664.4	9.86047	40995	9.86047	13266			7.88838	8589.4
		5	-99500	92	84	97	102	85		5	-99500	51	51	47	47	54				5	-99500	91	97	87	95	83		5	-99500	45	49	56	44	47				14.7907	79.1609	12.3256	46686.9	14.7907	62571.5	14.7907	35534.9			9.86047	2221.21
		6	-99400	93	93	75	94	84		6	-99400	47	51	58	52	55				6	-99400	88	91	88	94	81		6	-99400	45	52	56	45	53				19.721	7.6406	14.7907	6106.64	19.721	69962.3	19.721	40149.4			14.7907	92.7691
		7	-99300	95	97	89	89	89		7	-99300	55	51	53	51	57				7	-99300	88	88	84	99	81		7	-99300	44	48	59	47	53				24.6512	1.57948	15.7768	2874.5	21.693	66535.8	24.6512	54877.9			19.721	7.46502
		8	-99200	88	89	92	90	85		8	-99200	53	52	52	49	57				8	-99200	87	90	87	101	82		8	-99200	42	48	57	47	51				29.5814	0.692472	16.7628	1099.57	23.6651	51757.8	29.5814	33726.8			24.6512	1.65946
		9	-99100	90	81	91	91	86		9	-99100	59	52	49	56	57				9	-99100	85	91	86	104	84		9	-99100	42	47	57	45	50				34.5117	0.357286	17.2558	29.6998	25.6372	26738.6	34.5117	25943.6			29.5814	0.674295
		10	-99000	90	89	93	86	93		10	-99000	63	55	52	58	58				10	-99000	86	93	82	105	91		10	-99000	44	45	58	43	49				39.4419	0.236024	17.7489	19.3911	27.6093	19405.3	39.4419	7737.37			34.5117	0.370925
		11	-98900	90	78	87	85	85		11	-98900	53	67	57	55	54				11	-98900	85	95	83	108	90		11	-98900	44	42	54	45	48				49.3024	0.130544	18.7349	13.6288	29.5814	17673.7	41.414	8367.03			39.4419	0.252125
		12	-98800	93	79	91	90	90		12	-98800	51	60	60	54	49				12	-98800	86	90	83	114	85		12	-98800	42	44	55	42	45				59.1629	0.072774	19.721	7.02491	31.5535	19988.4	43.3861	1967.96			49.3024	0.137416
		13	-98700	90	79	91	91	90		13	-98700	54	66	60	55	58				13	-98700	89	87	87	107	81		13	-98700	46	44	57	44	44				69.0233	0.048618	24.6512	1.66875	33.5256	6398.43	44.3721	1754.18			59.1629	0.077785
		14	-98600	82	74	93	97	89		14	-98600	50	63	53	51	59				14	-98600	85	86	85	104	86		14	-98600	48	44	54	46	44				78.8838	0.032675	29.5814	0.6499	34.5117	1.07885	45.3582	0.165381			69.0233	0.056244
		15	-98500	85	86	88	92	89		15	-98500	58	57	56	50	57				15	-98500	91	86	86	95	87		15	-98500	49	47	50	47	45				88.7443	0.022284	34.5117	0.37834	35.4977	0.647173	47.3303	0.166384			78.8838	0.032984
		16	-98400	89	80	92	96	92		16	-98400	52	59	49	54	51				16	-98400	90	86	85	93	87		16	-98400	51	49	52	41	43				98.6048	0.015364	39.4419	0.260161	37.4698	0.468372	49.3024	0.173291			88.7443	0.02462
		17	-98300	87	92	96	100	88		17	-98300	57	47	44	56	48				17	-98300	90	87	87	98	86		17	-98300	49	48	50	40	47						49.3024	0.128323	39.4419	0.348077	59.1629	0.081797			98.6048	0.017572
		18	-98200	89	91	91	85	92		18	-98200	52	54	49	62	59				18	-98200	91	93	89	93	82		18	-98200	49	53	50	42	50						59.1629	0.074096	49.3024	0.162071	69.0233	0.061534
		19	-98100	89	83	87	91	97		19	-98100	55	54	56	52	54				19	-98100	95	85	94	85	81		19	-98100	48	52	46	42	47						69.0233	0.050871	59.1629	0.087254	78.8838	0.039505
		20	-98000	88	81	87	87	88		20	-98000	47	51	62	58	60				20	-98000	96	83	95	88	84		20	-98000	50	55	47	41	42						78.8838	0.034483	69.0233	0.059299	88.7443	0.025763
		21	-97900	85	93	82	89	96		21	-97900	52	49	58	46	51				21	-97900	92	84	97	86	83		21	-97900	53	56	54	45	42						88.7443	0.024276	78.8838	0.037092	98.6048	0.017143			panels	dii, gamma^+=100
		22	-97800	85	86	87	90	99		22	-97800	50	56	49	54	51				22	-97800	95	87	94	89	83		22	-97800	52	50	56	45	39						98.6048	0.016478	88.7443	0.029833
		23	-97700	90	87	90	87	96		23	-97700	56	54	59	56	52				23	-97700	90	86	89	87	83		23	-97700	54	53	51	45	40								98.6048	0.017651					lifetimes	tau*k_beta
		24	-97600	95	88	83	90	98		24	-97600	47	50	62	54	50				24	-97600	92	88	92	87	81		24	-97600	50	52	49	48	49															Delta
		25	-97500	82	84	85	94	103		25	-97500	61	54	52	53	50				25	-97500	89	85	90	93	85		25	-97500	49	60	51	48	47														F2/F0	0
		26	-97400	91	90	81	85	86		26	-97400	57	63	57	56	54				26	-97400	85	86	84	87	85		26	-97400	53	55	53	45	45														0	391.165
		27	-97300	90	86	92	86	92		27	-97300	57	57	56	53	55				27	-97300	84	88	81	85	81		27	-97300	52	55	52	49	42														1.97209	190.456
		28	-97200	84	84	88	89	91		28	-97200	58	57	58	55	56				28	-97200	80	92	82	86	82		28	-97200	48	55	52	47	42														3.94419	74.7968
		29	-97100	86	89	85	88	85		29	-97100	54	56	57	61	51				29	-97100	80	85	87	84	82		29	-97100	51	56	48	48	49														5.91629	37.6321
		30	-97000	90	85	95	90	96		30	-97000	52	59	51	62	50				30	-97000	79	87	85	77	80		30	-97000	51	54	50	52	53														7.88838	21.2491
		31	-96900	92	88	97	86	99		31	-96900	57	68	51	56	41				31	-96900	79	90	86	77	81		31	-96900	50	55	52	54	54														9.86047	12.4036
		32	-96800	84	82	94	99	87		32	-96800	55	54	55	52	47				32	-96800	82	97	81	73	80		32	-96800	50	53	54	56	56														14.7907	4.2978
		33	-96700	93	87	94	90	103		33	-96700	57	52	54	55	52				33	-96700	80	97	85	74	79		33	-96700	51	54	51	56	57														19.721	1.90437
		34	-96600	90	94	82	92	92		34	-96600	55	52	61	51	53				34	-96600	80	92	88	81	85		34	-96600	50	54	49	55	53														24.6512	1.1295
		35	-96500	84	88	77	91	96		35	-96500	53	57	62	47	49				35	-96500	80	93	92	76	90		35	-96500	46	52	50	57	54														29.5814	0.588669
		36	-96400	89	90	71	87	96		36	-96400	54	52	65	56	51				36	-96400	81	91	92	74	86		36	-96400	47	55	49	56	57														34.5117	0.313341
		37	-96300	98	93	79	97	99		37	-96300	53	49	60	48	49				37	-96300	82	92	91	76	87		37	-96300	47	52	47	59	57														39.4419	0.260887
		38	-96200	88	92	83	99	89		38	-96200	57	47	58	49	50				38	-96200	83	90	96	80	85		38	-96200	45	56	45	57	53														49.3024	0.135989
		39	-96100	96	85	99	97	95		39	-96100	45	49	57	46	51				39	-96100	84	93	90	73	76		39	-96100	46	49	47	59	52														59.1629	0.073523
		40	-96000	99	92	97	97	88		40	-96000	51	51	54	51	52				40	-96000	87	86	92	74	79		40	-96000	46	47	51	59	51														69.0233	0.055663
		41	-95900	101	99	84	96	81		41	-95900	52	50	62	43	57				41	-95900	91	83	86	76	80		41	-95900	42	53	54	60	54														78.8838	0.041875
		42	-95800	91	90	84	93	81		42	-95800	63	55	59	53	61				42	-95800	88	83	87	74	83		42	-95800	46	51	51	58	52														88.7443	0.022357
		43	-95700	93	97	76	92	92		43	-95700	55	52	63	50	48				43	-95700	90	82	90	74	83		43	-95700	45	56	50	62	55														98.6048	0.016005
		44	-95600	102	101	81	99	95		44	-95600	51	48	61	46	47				44	-95600	89	84	87	72	83		44	-95600	45	52	56	59	55
		45	-95500	95	95	85	93	83		45	-95500	48	51	58	45	57				45	-95500	87	80	86	76	85		45	-95500	42	53	50	54	51
		46	-95400	88	93	89	86	84		46	-95400	53	48	55	50	56				46	-95400	94	83	85	74	84		46	-95400	39	54	52	52	49
		47	-95300	88	94	90	100	78		47	-95300	52	50	52	45	53				47	-95300	95	81	84	74	84		47	-95300	38	55	56	53	48
		48	-95200	85	91	88	100	98		48	-95200	59	41	58	43	49				48	-95200	96	80	87	75	88		48	-95200	39	57	55	56	46
		49	-95100	90	96	85	93	89		49	-95100	60	46	58	54	54				49	-95100	95	83	86	75	87		49	-95100	39	51	51	57	41
		50	-95000	83	92	101	88	92		50	-95000	53	54	44	56	58				50	-95000	95	85	85	76	86		50	-95000	41	52	54	51	45
		51	-94900	84	92	97	94	99		51	-94900	56	53	47	57	51				51	-94900	91	87	92	76	88		51	-94900	45	52	50	50	46
		52	-94800	71	94	87	102	103		52	-94800	62	46	61	48	49				52	-94800	88	85	91	79	88		52	-94800	44	53	53	49	47
		53	-94700	74	95	90	104	98		53	-94700	62	54	55	43	43				53	-94700	86	86	90	78	91		53	-94700	47	48	51	46	47
		54	-94600	91	100	95	101	104		54	-94600	52	44	47	50	47				54	-94600	83	89	84	79	92		54	-94600	44	42	55	50	42
		55	-94500	92	95	97	89	92		55	-94500	55	50	46	53	52				55	-94500	85	89	80	77	92		55	-94500	47	45	59	52	44
		56	-94400	94	96	89	98	91		56	-94400	56	50	52	49	48				56	-94400	86	82	78	74	88		56	-94400	44	46	55	58	46
		57	-94300	93	96	93	98	96		57	-94300	50	51	55	50	48				57	-94300	82	82	80	71	91		57	-94300	47	44	56	60	47
		58	-94200	90	95	86	90	95		58	-94200	51	43	53	53	47				58	-94200	83	79	84	72	84		58	-94200	44	46	52	60	53
		59	-94100	87	99	88	87	99		59	-94100	50	43	56	49	50				59	-94100	81	85	94	74	82		59	-94100	38	52	52	60	57
		60	-94000	91	89	91	98	107		60	-94000	53	54	50	44	47				60	-94000	81	85	93	73	80		60	-94000	39	56	51	59	54
		61	-93900	95	101	93	104	95		61	-93900	55	47	55	40	51				61	-93900	76	89	92	74	78		61	-93900	41	55	55	56	56
		62	-93800	85	97	92	100	98		62	-93800	57	52	47	46	48				62	-93800	78	91	93	77	81		62	-93800	39	53	55	53	55
		63	-93700	85	96	91	89	88		63	-93700	59	61	50	50	54				63	-93700	81	93	94	79	76		63	-93700	39	51	56	52	60
		64	-93600	88	99	90	78	91		64	-93600	59	47	52	56	49				64	-93600	77	93	93	82	67		64	-93600	40	51	53	51	66
		65	-93500	79	101	87	85	94		65	-93500	64	48	56	61	52				65	-93500	77	91	95	80	69		65	-93500	40	52	54	56	59
		66	-93400	87	99	82	88	88		66	-93400	52	56	60	56	50				66	-93400	77	93	94	77	71		66	-93400	40	53	52	56	61
		67	-93300	91	96	78	96	96		67	-93300	56	49	62	50	51				67	-93300	78	93	91	81	73		67	-93300	37	47	54	57	60
		68	-93200	95	90	79	83	85		68	-93200	55	55	60	55	57				68	-93200	74	92	96	85	74		68	-93200	41	48	52	52	55
		69	-93100	93	93	75	93	93		69	-93100	63	56	67	53	53				69	-93100	77	90	92	81	75		69	-93100	42	50	53	53	56
		70	-93000	87	83	90	91	91		70	-93000	55	62	61	56	57				70	-93000	81	83	99	75	78		70	-93000	41	50	55	58	55
		71	-92900	93	85	95	91	87		71	-92900	50	56	58	56	61				71	-92900	78	86	99	76	75		71	-92900	42	48	50	58	53
		72	-92800	98	89	86	85	81		72	-92800	50	53	49	60	60				72	-92800	78	87	102	80	81		72	-92800	43	47	48	60	52
		73	-92700	86	77	100	95	89		73	-92700	52	55	51	46	52				73	-92700	75	89	103	83	77		73	-92700	42	50	50	51	57
		74	-92600	95	86	92	96	89		74	-92600	43	53	49	47	52				74	-92600	78	91	100	86	78		74	-92600	38	55	50	49	54
		75	-92500	98	82	91	90	90		75	-92500	50	59	59	50	50				75	-92500	86	89	99	89	80		75	-92500	41	52	50	52	56
		76	-92400	96	85	91	100	96		76	-92400	47	56	57	45	47				76	-92400	87	89	95	87	78		76	-92400	39	51	52	52	54
		77	-92300	90	83	82	88	95		77	-92300	50	59	50	53	49				77	-92300	86	85	96	84	80		77	-92300	39	53	50	52	54
		78	-92200	93	91	80	88	82		78	-92200	43	60	55	57	57				78	-92200	88	78	98	78	80		78	-92200	40	58	47	57	51
		79	-92100	94	82	85	80	89		79	-92100	41	57	59	62	57				79	-92100	88	78	97	76	77		79	-92100	39	52	53	57	51
		80	-92000	105	86	92	84	94		80	-92000	40	56	59	49	47				80	-92000	88	76	93	80	78		80	-92000	40	54	54	52	45
		81	-91900	107	88	86	93	90		81	-91900	42	60	53	51	52				81	-91900	87	76	91	82	83		81	-91900	42	50	52	50	42
		82	-91800	95	90	86	86	92		82	-91800	48	58	59	58	48				82	-91800	89	80	93	82	92		82	-91800	41	52	48	50	39
		83	-91700	83	95	85	80	77		83	-91700	54	48	61	57	57				83	-91700	88	80	94	77	93		83	-91700	42	54	51	55	37
		84	-91600	105	80	84	96	94		84	-91600	43	64	56	56	49				84	-91600	90	83	92	74	90		84	-91600	45	51	54	64	40
		85	-91500	93	86	88	85	91		85	-91500	52	57	47	60	54				85	-91500	87	89	88	76	95		85	-91500	44	49	54	57	39
		86	-91400	96	86	88	92	84		86	-91400	49	60	56	57	58				86	-91400	90	84	87	78	94		86	-91400	44	55	58	57	43
		87	-91300	90	82	86	92	82		87	-91300	51	62	53	49	59				87	-91300	93	93	89	76	94		87	-91300	48	59	52	60	42
		88	-91200	88	76	90	88	89		88	-91200	53	61	55	50	62				88	-91200	92	98	92	83	89		88	-91200	50	57	49	55	42
		89	-91100	97	83	87	89	90		89	-91100	56	59	65	54	59				89	-91100	92	99	91	80	96		89	-91100	47	57	49	55	48
		90	-91000	93	78	79	92	85		90	-91000	58	64	64	54	68				90	-91000	89	95	94	76	90		90	-91000	46	58	53	54	46
		91	-90900	90	90	85	91	88		91	-90900	49	59	60	66	64				91	-90900	89	99	92	72	89		91	-90900	43	55	49	53	46
		92	-90800	94	84	88	94	88		92	-90800	50	63	60	51	61				92	-90800	86	100	96	71	92		92	-90800	46	55	50	59	46
		93	-90700	90	89	90	94	83		93	-90700	51	62	58	55	59				93	-90700	84	98	92	69	91		93	-90700	48	60	58	58	50
		94	-90600	92	85	90	84	82		94	-90600	52	60	58	52	56				94	-90600	84	95	94	80	98		94	-90600	50	59	60	57	50
		95	-90500	91	82	82	80	79		95	-90500	53	64	59	61	66				95	-90500	85	94	96	81	95		95	-90500	46	57	53	58	48
		96	-90400	94	89	82	85	85		96	-90400	48	56	64	55	64				96	-90400	84	91	95	83	99		96	-90400	50	58	54	55	45
		97	-90300	98	90	82	77	80		97	-90300	49	63	60	65	66				97	-90300	86	92	96	84	95		97	-90300	47	54	52	53	50
		98	-90200	97	94	98	73	93		98	-90200	42	55	56	69	57				98	-90200	86	93	96	82	93		98	-90200	48	51	49	55	51
		99	-90100	91	88	96	84	95		99	-90100	43	55	51	63	53				99	-90100	83	92	90	77	89		99	-90100	49	57	50	59	54
		100	-90000	88	88	89	81	93		100	-90000	52	63	55	65	53				100	-90000	77	94	86	78	83		100	-90000	55	52	50	59	57
		101	-89900	91	94	80	86	97		101	-89900	51	53	58	63	48				101	-89900	75	95	91	78	83		101	-89900	54	47	49	57	55
		102	-89800	99	82	87	81	92		102	-89800	47	55	53	62	51				102	-89800	78	89	86	81	83		102	-89800	49	54	51	55	53
		103	-89700	102	87	83	78	97		103	-89700	47	55	58	58	49				103	-89700	76	91	87	85	88		103	-89700	49	54	51	51	48
		104	-89600	96	85	81	87	95		104	-89600	53	52	61	55	57				104	-89600	73	90	89	83	94		104	-89600	51	58	54	49	47
		105	-89500	89	88	82	79	93		105	-89500	50	47	66	61	57				105	-89500	75	90	82	83	92		105	-89500	51	59	54	50	44
		106	-89400	100	90	91	86	91		106	-89400	41	55	57	62	54				106	-89400	78	87	88	83	92		106	-89400	52	62	54	57	47
		107	-89300	91	76	97	88	95		107	-89300	52	57	56	60	50				107	-89300	76	91	81	89	93		107	-89300	51	62	54	54	47
		108	-89200	89	76	92	84	90		108	-89200	49	64	53	61	51				108	-89200	72	92	80	81	90		108	-89200	46	64	53	54	48
		109	-89100	97	81	94	83	98		109	-89100	51	63	52	56	48				109	-89100	71	93	79	90	92		109	-89100	48	65	52	52	42
		110	-89000	104	86	88	89	107		110	-89000	49	63	56	54	47				110	-89000	73	98	78	87	92		110	-89000	49	59	50	51	42
		111	-88900	101	79	88	88	96		111	-88900	43	53	61	57	54				111	-88900	73	100	83	85	92		111	-88900	46	63	45	52	38
		112	-88800	103	82	88	81	96		112	-88800	41	59	56	54	53				112	-88800	74	103	93	82	91		112	-88800	43	62	43	54	40
		113	-88700	101	80	82	93	89		113	-88700	48	65	62	55	58				113	-88700	75	103	90	83	92		113	-88700	46	64	46	52	41
		114	-88600	92	81	88	92	100		114	-88600	50	67	57	51	54				114	-88600	79	107	90	75	90		114	-88600	44	60	47	59	45
		115	-88500	90	73	90	87	98		115	-88500	53	67	56	52	53				115	-88500	82	108	94	76	89		115	-88500	46	63	47	59	46
		116	-88400	99	89	85	92	99		116	-88400	48	56	59	53	45				116	-88400	87	105	87	74	87		116	-88400	44	61	50	60	47
		117	-88300	98	93	90	93	93		117	-88300	46	56	51	57	48				117	-88300	93	104	84	76	86		117	-88300	46	59	55	60	50
		118	-88200	98	86	84	88	95		118	-88200	43	56	55	62	54				118	-88200	92	101	89	74	84		118	-88200	40	63	54	61	45
		119	-88100	108	86	90	85	89		119	-88100	41	59	57	60	60				119	-88100	85	105	84	78	83		119	-88100	46	60	52	58	45
		120	-88000	91	87	83	88	86		120	-88000	50	55	66	50	57				120	-88000	82	103	76	80	91		120	-88000	47	63	54	62	41
		121	-87900	94	93	92	87	92		121	-87900	51	51	59	57	58				121	-87900	80	107	82	80	95		121	-87900	55	60	51	62	38
		122	-87800	86	83	88	82	85		122	-87800	55	56	49	66	61				122	-87800	78	97	79	81	101		122	-87800	55	60	53	61	40
		123	-87700	94	87	83	78	88		123	-87700	46	66	50	60	57				123	-87700	77	99	78	80	91		123	-87700	56	57	57	60	45
		124	-87600	94	93	95	89	93		124	-87600	45	59	53	57	63				124	-87600	77	101	80	82	87		124	-87600	54	57	53	64	47
		125	-87500	91	93	96	89	92		125	-87500	50	54	53	58	63				125	-87500	81	96	81	79	86		125	-87500	50	52	53	66	44
		126	-87400	89	87	90	91	85		126	-87400	53	54	61	58	60				126	-87400	84	99	80	74	87		126	-87400	51	54	51	65	47
		127	-87300	95	84	90	88	78		127	-87300	53	56	59	52	59				127	-87300	82	96	86	77	89		127	-87300	52	54	50	62	48
		128	-87200	91	90	87	89	88		128	-87200	59	62	54	52	57				128	-87200	83	98	85	75	89		128	-87200	56	53	48	63	51
		129	-87100	88	92	91	84	82		129	-87100	63	67	52	56	63				129	-87100	81	99	84	78	89		129	-87100	56	61	47	59	51
		130	-87000	87	91	82	80	90		130	-87000	56	56	60	62	58				130	-87000	77	96	79	85	82		130	-87000	56	64	54	58	52
		131	-86900	92	89	85	81	82		131	-86900	54	57	64	61	60				131	-86900	81	98	81	89	78		131	-86900	56	61	53	57	54
		132	-86800	85	94	81	90	76		132	-86800	60	54	60	53	75				132	-86800	80	93	82	86	78		132	-86800	54	63	52	62	57
		133	-86700	87	106	82	85	80		133	-86700	55	52	53	56	66				133	-86700	85	87	77	85	77		133	-86700	52	74	54	61	58
		134	-86600	91	96	79	84	81		134	-86600	56	49	63	60	68				134	-86600	85	92	86	83	78		134	-86600	56	71	48	62	59
		135	-86500	82	86	82	80	82		135	-86500	56	57	58	58	59				135	-86500	89	89	87	86	82		135	-86500	55	74	44	61	58
		136	-86400	88	94	75	96	81		136	-86400	58	56	54	51	63				136	-86400	94	92	86	88	83		136	-86400	50	70	48	62	55
		137	-86300	84	99	92	91	80		137	-86300	60	50	53	49	58				137	-86300	93	95	90	91	85		137	-86300	49	72	49	58	54
		138	-86200	78	90	87	92	89		138	-86200	71	58	61	52	55				138	-86200	91	90	96	89	90		138	-86200	48	73	43	57	50
		139	-86100	79	84	91	94	89		139	-86100	61	52	60	52	63				139	-86100	94	85	96	90	84		139	-86100	48	80	47	57	52
		140	-86000	92	83	90	91	89		140	-86000	55	57	58	48	58				140	-86000	90	87	93	91	79		140	-86000	53	80	42	57	53
		141	-85900	88	90	87	90	96		141	-85900	64	51	60	44	54				141	-85900	86	89	91	90	86		141	-85900	59	77	44	54	50
		142	-85800	91	84	82	89	89		142	-85800	54	57	65	50	53				142	-85800	85	97	93	95	87		142	-85800	58	71	46	53	52
		143	-85700	87	97	86	86	86		143	-85700	51	55	56	47	51				143	-85700	87	101	93	90	88		143	-85700	54	67	45	57	49
		144	-85600	86	89	97	91	85		144	-85600	61	54	51	47	59				144	-85600	86	99	93	87	91		144	-85600	58	68	45	58	50
		145	-85500	84	89	91	104	88		145	-85500	56	59	59	45	47				145	-85500	87	95	95	84	96		145	-85500	62	71	45	58	48
		146	-85400	86	93	77	97	89		146	-85400	52	54	58	41	51				146	-85400	88	92	99	83	95		146	-85400	60	75	47	59	49
		147	-85300	93	92	84	91	84		147	-85300	45	56	58	45	56				147	-85300	87	93	101	83	90		147	-85300	63	72	48	59	53
		148	-85200	98	89	94	93	82		148	-85200	43	53	55	50	62				148	-85200	86	98	103	82	89		148	-85200	60	69	49	63	51
		149	-85100	92	84	95	86	83		149	-85100	55	55	45	55	65				149	-85100	80	97	104	83	87		149	-85100	63	71	50	58	51
		150	-85000	86	87	87	96	83		150	-85000	57	56	52	43	60				150	-85000	81	93	110	87	94		150	-85000	61	68	49	59	49
		151	-84900	95	87	99	95	80		151	-84900	56	47	49	50	61				151	-84900	83	99	114	87	90		151	-84900	55	65	48	58	48
		152	-84800	90	82	94	90	79		152	-84800	55	64	49	53	60				152	-84800	87	95	105	80	86		152	-84800	57	69	48	60	55
		153	-84700	92	79	92	90	84		153	-84700	58	66	53	51	63				153	-84700	86	93	111	78	92		153	-84700	54	72	42	58	50
		154	-84600	88	86	86	89	84		154	-84600	55	62	52	52	55				154	-84600	86	95	115	79	90		154	-84600	55	71	44	56	46
		155	-84500	88	87	80	96	81		155	-84500	61	56	50	48	52				155	-84500	86	91	114	82	95		155	-84500	54	74	45	56	44
		156	-84400	95	89	78	94	90		156	-84400	56	56	60	47	55				156	-84400	87	91	115	82	95		156	-84400	54	73	48	58	44
		157	-84300	91	89	85	99	88		157	-84300	53	58	57	46	65				157	-84300	90	91	118	85	86		157	-84300	50	71	48	55	49
		158	-84200	93	80	82	88	81		158	-84200	46	64	56	57	67				158	-84200	92	89	110	85	90		158	-84200	48	67	48	56	50
		159	-84100	83	82	83	84	85		159	-84100	48	60	55	59	64				159	-84100	92	89	119	84	92		159	-84100	51	66	46	56	47
		160	-84000	93	91	89	82	76		160	-84000	53	47	50	50	61				160	-84000	92	94	119	87	98		160	-84000	51	66	41	59	44
		161	-83900	95	98	81	92	72		161	-83900	48	49	57	52	60				161	-83900	94	89	118	79	95		161	-83900	53	66	45	66	46
		162	-83800	80	89	83	91	75		162	-83800	59	49	56	50	57				162	-83800	92	84	118	83	92		162	-83800	57	69	44	65	49
		163	-83700	79	95	89	94	80		163	-83700	64	49	53	51	54				163	-83700	95	89	118	85	86		163	-83700	59	69	46	63	52
		164	-83600	82	90	90	91	87		164	-83600	56	53	53	54	55				164	-83600	93	85	120	87	80		164	-83600	62	75	45	64	50
		165	-83500	91	88	86	88	93		165	-83500	49	61	59	57	47				165	-83500	96	89	119	91	84		165	-83500	63	71	46	64	48
		166	-83400	89	88	86	88	95		166	-83400	39	55	62	60	48				166	-83400	95	90	120	94	87		166	-83400	65	69	46	62	42
		167	-83300	98	93	88	81	84		167	-83300	46	57	57	60	50				167	-83300	92	88	118	97	86		167	-83300	63	67	48	60	45
		168	-83200	89	92	86	73	86		168	-83200	50	52	60	58	56				168	-83200	100	82	115	92	87		168	-83200	58	69	44	60	45
		169	-83100	88	91	89	77	91		169	-83100	56	56	48	63	53				169	-83100	96	81	116	95	92		169	-83100	59	68	43	62	45
		170	-83000	88	90	90	88	88		170	-83000	55	53	60	65	49				170	-83000	91	85	116	91	95		170	-83000	59	66	44	63	47
		171	-82900	85	83	88	82	88		171	-82900	48	65	55	71	55				171	-82900	94	84	111	90	97		171	-82900	53	63	47	59	47
		172	-82800	75	86	84	78	88		172	-82800	60	58	52	70	59				172	-82800	93	83	111	93	95		172	-82800	50	68	47	57	47
		173	-82700	94	95	96	73	87		173	-82700	59	50	48	66	61				173	-82700	94	85	110	92	93		173	-82700	52	71	47	61	50
		174	-82600	92	84	86	76	90		174	-82600	50	58	52	70	58				174	-82600	97	86	108	94	98		174	-82600	52	67	44	62	52
		175	-82500	93	98	86	87	88		175	-82500	54	57	52	65	59				175	-82500	100	76	105	97	96		175	-82500	53	68	44	61	52
		176	-82400	94	95	90	79	83		176	-82400	55	56	50	66	57				176	-82400	99	78	105	96	96		176	-82400	54	72	50	58	56
		177	-82300	83	91	97	93	81		177	-82300	54	51	46	55	59				177	-82300	97	80	104	98	96		177	-82300	56	73	50	58	57
		178	-82200	90	99	90	88	87		178	-82200	59	46	51	58	56				178	-82200	94	81	109	101	98		178	-82200	55	72	47	60	52
		179	-82100	93	96	86	80	80		179	-82100	61	53	49	55	58				179	-82100	93	82	109	96	93		179	-82100	54	73	47	58	53
		180	-82000	84	98	85	87	74		180	-82000	62	50	53	55	69				180	-82000	98	85	110	101	93		180	-82000	50	70	47	56	54
		181	-81900	83	99	87	87	72		181	-81900	57	50	56	62	68				181	-81900	97	89	100	103	98		181	-81900	47	68	46	59	53
		182	-81800	86	95	87	84	79		182	-81800	53	57	63	60	68				182	-81800	101	82	100	104	97		182	-81800	47	68	47	56	57
		183	-81700	83	88	90	80	84		183	-81700	60	53	55	67	66				183	-81700	96	83	96	101	93		183	-81700	51	71	50	57	62
		184	-81600	83	88	86	88	79		184	-81600	63	52	58	60	66				184	-81600	97	82	98	102	91		184	-81600	51	73	53	58	61
		185	-81500	93	86	86	84	78		185	-81500	56	57	58	57	58				185	-81500	98	87	92	102	86		185	-81500	54	71	55	56	62
		186	-81400	80	81	85	89	84		186	-81400	47	52	55	53	57				186	-81400	97	84	95	102	84		186	-81400	55	72	54	56	64
		187	-81300	91	85	98	86	91		187	-81300	51	46	47	65	57				187	-81300	96	92	91	104	83		187	-81300	54	70	55	54	69
		188	-81200	98	94	99	86	91		188	-81200	46	52	47	58	59				188	-81200	96	93	95	109	84		188	-81200	53	70	53	50	64
		189	-81100	95	93	93	76	88		189	-81100	48	52	45	59	57				189	-81100	94	96	97	102	93		189	-81100	58	67	51	52	57
		190	-81000	91	97	94	88	82		190	-81000	51	51	52	57	65				190	-81000	99	101	95	103	96		190	-81000	58	64	49	51	59
		191	-80900	100	88	91	83	86		191	-80900	50	56	56	63	63				191	-80900	98	101	96	100	101		191	-80900	61	65	50	51	60
		192	-80800	95	89	90	80	79		192	-80800	47	51	46	63	64				192	-80800	95	103	98	106	98		192	-80800	62	65	54	51	63
		193	-80700	87	96	88	80	81		193	-80700	49	50	48	64	64				193	-80700	96	105	100	104	99		193	-80700	61	63	55	58	63
		194	-80600	94	90	93	90	78		194	-80600	50	56	53	59	60				194	-80600	94	110	104	99	98		194	-80600	60	57	52	57	64
		195	-80500	95	92	79	84	79		195	-80500	50	51	65	57	59				195	-80500	90	109	102	98	108		195	-80500	60	58	50	56	58
		196	-80400	100	88	82	83	81		196	-80400	52	59	53	52	59				196	-80400	93	108	103	97	105		196	-80400	59	61	45	55	58
		197	-80300	98	79	82	78	90		197	-80300	50	52	64	58	60				197	-80300	95	106	99	96	100		197	-80300	59	62	49	52	65
		198	-80200	94	75	81	88	95		198	-80200	52	63	58	53	53				198	-80200	92	106	98	95	96		198	-80200	56	62	50	55	66
		199	-80100	92	87	81	86	92		199	-80100	58	61	48	59	56				199	-80100	96	102	95	93	93		199	-80100	60	63	52	60	70
		200	-80000	96	85	81	74	89		200	-80000	49	57	57	66	61				200	-80000	97	103	93	93	88		200	-80000	56	65	52	63	71
		201	-79900	98	84	81	80	90		201	-79900	51	55	55	59	55				201	-79900	90	100	91	94	87		201	-79900	60	66	50	58	72
		202	-79800	92	87	80	84	87		202	-79800	48	56	66	57	59				202	-79800	90	94	92	90	83		202	-79800	62	72	49	59	68
		203	-79700	96	91	80	89	89		203	-79700	48	47	69	70	53				203	-79700	94	88	86	88	90		203	-79700	57	71	49	60	66
		204	-79600	92	99	83	93	79		204	-79600	52	46	62	56	50				204	-79600	93	92	85	87	85		204	-79600	59	71	47	57	69
		205	-79500	95	96	77	91	87		205	-79500	52	57	66	54	58				205	-79500	92	87	82	87	91		205	-79500	56	72	50	57	60
		206	-79400	90	91	80	81	87		206	-79400	50	49	61	59	53				206	-79400	89	84	84	84	92		206	-79400	59	72	49	57	63
		207	-79300	98	93	92	80	82		207	-79300	47	50	63	62	62				207	-79300	95	92	81	91	97		207	-79300	55	67	53	54	60
		208	-79200	92	88	84	70	87		208	-79200	57	55	61	63	60				208	-79200	99	92	80	90	91		208	-79200	54	65	51	56	62
		209	-79100	89	93	90	78	79		209	-79100	61	51	56	59	69				209	-79100	100	89	84	87	90		209	-79100	60	65	48	53	60
		210	-79000	79	95	89	92	82		210	-79000	57	53	59	58	58				210	-79000	97	88	81	85	85		210	-79000	63	64	47	53	62
		211	-78900	73	96	93	88	77		211	-78900	60	51	48	64	64				211	-78900	97	89	86	86	86		211	-78900	59	63	48	53	59
		212	-78800	76	88	92	98	79		212	-78800	64	62	55	61	60				212	-78800	94	84	80	82	85		212	-78800	57	61	50	54	61
		213	-78700	77	91	97	85	80		213	-78700	67	56	52	53	58				213	-78700	91	87	81	86	89		213	-78700	57	62	53	51	59
		214	-78600	81	95	85	90	85		214	-78600	63	59	56	47	56				214	-78600	95	90	80	81	87		214	-78600	57	56	54	55	60
		215	-78500	83	87	87	88	94		215	-78500	58	46	53	55	54				215	-78500	90	88	80	80	88		215	-78500	60	52	56	53	60
		216	-78400	81	95	88	95	83		216	-78400	53	42	54	55	64				216	-78400	85	90	81	85	91		216	-78400	62	54	55	53	57
		217	-78300	92	96	81	103	82		217	-78300	53	47	55	48	66				217	-78300	82	92	84	84	89		217	-78300	65	59	51	52	58
		218	-78200	93	84	91	86	91		218	-78200	58	52	57	56	55				218	-78200	79	89	90	90	86		218	-78200	64	59	47	51	61
		219	-78100	89	94	89	81	84		219	-78100	65	49	51	54	61				219	-78100	79	87	95	90	87		219	-78100	63	56	50	50	60
		220	-78000	94	98	101	81	83		220	-78000	52	50	43	62	57				220	-78000	88	86	101	87	89		220	-78000	57	56	51	52	60
		221	-77900	93	87	105	79	87		221	-77900	49	57	43	61	60				221	-77900	90	85	99	84	83		221	-77900	54	61	48	53	60
		222	-77800	94	96	101	84	92		222	-77800	41	50	46	54	50				222	-77800	93	92	101	86	85		222	-77800	53	58	44	54	59
		223	-77700	87	87	95	88	92		223	-77700	39	54	46	59	51				223	-77700	89	92	97	84	87		223	-77700	56	56	46	55	59
		224	-77600	97	100	89	85	85		224	-77600	45	55	53	59	54				224	-77600	81	85	91	81	88		224	-77600	63	57	48	53	57
		225	-77500	101	97	90	89	87		225	-77500	47	43	51	52	49				225	-77500	81	88	85	87	93		225	-77500	64	57	57	52	58
		226	-77400	98	97	87	93	94		226	-77400	42	50	63	53	51				226	-77400	81	88	84	85	90		226	-77400	63	62	59	50	60
		227	-77300	93	84	90	92	97		227	-77300	45	55	60	50	54				227	-77300	83	87	85	88	90		227	-77300	61	63	59	49	62
		228	-77200	97	78	77	92	83		228	-77200	44	58	62	60	51				228	-77200	79	90	81	84	87		228	-77200	64	61	57	54	61
		229	-77100	96	90	80	95	87		229	-77100	51	48	62	55	40				229	-77100	79	93	86	83	86		229	-77100	61	59	56	54	66
		230	-77000	100	88	80	95	92		230	-77000	44	58	56	52	47				230	-77000	76	95	86	85	83		230	-77000	61	59	53	54	69
		231	-76900	93	93	83	104	90		231	-76900	49	54	56	47	55				231	-76900	79	97	81	85	82		231	-76900	53	58	59	52	69
		232	-76800	87	86	92	96	87		232	-76800	55	59	59	44	56				232	-76800	86	97	83	84	82		232	-76800	54	60	57	55	65
		233	-76700	97	91	83	97	84		233	-76700	46	59	53	52	52				233	-76700	86	105	94	81	79		233	-76700	52	59	56	57	67
		234	-76600	89	95	79	91	84		234	-76600	50	56	60	60	59				234	-76600	86	108	94	83	77		234	-76600	53	53	52	55	61
		235	-76500	89	94	79	90	94		235	-76500	52	54	62	51	59				235	-76500	85	107	95	85	77		235	-76500	55	56	54	52	58
		236	-76400	87	89	75	100	96		236	-76400	52	49	62	43	57				236	-76400	86	109	97	84	80		236	-76400	53	57	51	53	58
		237	-76300	89	92	83	106	94		237	-76300	52	54	65	44	47				237	-76300	86	107	91	85	81		237	-76300	53	54	56	56	62
		238	-76200	85	91	84	104	88		238	-76200	52	54	64	43	55				238	-76200	87	108	94	85	81		238	-76200	53	56	53	57	62
		239	-76100	86	93	77	96	94		239	-76100	54	50	61	46	57				239	-76100	88	103	92	82	82		239	-76100	50	57	52	56	65
		240	-76000	90	86	85	96	90		240	-76000	53	53	60	39	57				240	-76000	90	105	92	82	82		240	-76000	51	51	51	57	64
		241	-75900	93	82	80	100	88		241	-75900	52	53	64	42	50				241	-75900	95	98	87	77	86		241	-75900	45	53	53	60	61
		242	-75800	95	88	80	90	89		242	-75800	46	53	64	43	50				242	-75800	93	98	89	74	83		242	-75800	43	51	53	53	63
		243	-75700	81	93	80	90	97		243	-75700	61	57	56	48	48				243	-75700	89	101	85	80	85		243	-75700	44	48	51	49	60
		244	-75600	91	87	86	91	91		244	-75600	63	63	59	56	48				244	-75600	90	102	89	86	84		244	-75600	45	49	51	47	57
		245	-75500	92	83	90	95	89		245	-75500	54	58	57	52	48				245	-75500	98	101	86	87	85		245	-75500	44	51	52	51	56
		246	-75400	90	86	96	92	93		246	-75400	57	60	48	53	45				246	-75400	99	100	91	89	79		246	-75400	45	56	49	49	60
		247	-75300	84	91	97	93	92		247	-75300	55	54	56	52	48				247	-75300	101	96	92	95	79		247	-75300	44	55	45	50	61
		248	-75200	93	85	85	95	93		248	-75200	51	56	62	48	50				248	-75200	96	104	90	100	72		248	-75200	43	45	46	50	64
		249	-75100	86	89	79	100	99		249	-75100	55	60	59	44	42				249	-75100	96	102	90	96	68		249	-75100	42	43	45	53	68
		250	-75000	87	89	84	88	91		250	-75000	48	54	58	51	49				250	-75000	86	98	89	94	76		250	-75000	47	47	46	61	62
		251	-74900	90	84	74	85	88		251	-74900	50	55	56	51	51				251	-74900	90	96	88	95	78		251	-74900	43	47	46	60	61
		252	-74800	95	89	83	97	98		252	-74800	55	59	51	43	48				252	-74800	88	94	84	93	86		252	-74800	44	48	49	62	61
		253	-74700	95	86	82	95	93		253	-74700	53	55	51	48	50				253	-74700	80	90	83	91	88		253	-74700	47	48	48	63	60
		254	-74600	92	85	83	99	82		254	-74600	56	55	55	51	47				254	-74600	79	94	82	91	84		254	-74600	45	48	48	62	65
		255	-74500	92	82	87	92	86		255	-74500	54	53	54	51	49				255	-74500	77	86	89	98	92		255	-74500	46	51	43	60	62
		256	-74400	97	89	84	93	101		256	-74400	52	57	59	41	47				256	-74400	72	89	88	101	88		256	-74400	47	50	46	62	58
		257	-74300	96	88	82	105	93		257	-74300	57	52	50	47	48				257	-74300	70	93	89	105	88		257	-74300	46	49	44	59	57
		258	-74200	87	90	86	91	105		258	-74200	59	53	51	58	43				258	-74200	66	88	95	104	90		258	-74200	53	51	42	57	59
		259	-74100	91	86	83	93	94		259	-74100	62	55	56	49	49				259	-74100	64	89	94	98	91		259	-74100	57	53	38	58	56
		260	-74000	86	84	96	95	101		260	-74000	57	60	55	55	50				260	-74000	62	88	94	96	88		260	-74000	53	52	40	60	57
		261	-73900	71	95	89	94	108		261	-73900	69	44	47	55	46				261	-73900	62	91	91	95	84		261	-73900	57	53	43	60	62
		262	-73800	81	93	91	91	95		262	-73800	64	53	43	52	55				262	-73800	68	87	92	91	88		262	-73800	52	51	45	67	65
		263	-73700	77	79	83	98	94		263	-73700	66	60	52	58	55				263	-73700	69	89	91	95	87		263	-73700	55	49	40	62	67
		264	-73600	91	85	92	92	99		264	-73600	63	56	52	52	58				264	-73600	67	92	90	100	87		264	-73600	52	48	44	56	72
		265	-73500	94	97	92	87	91		265	-73500	59	57	45	59	53				265	-73500	69	88	89	97	86		265	-73500	51	50	45	56	70
		266	-73400	84	91	96	90	81		266	-73400	61	57	53	57	59				266	-73400	76	84	91	102	86		266	-73400	51	55	40	52	66
		267	-73300	70	84	97	88	84		267	-73300	69	58	48	55	62				267	-73300	78	85	86	98	88		267	-73300	47	54	40	53	64
		268	-73200	81	82	96	94	84		268	-73200	66	63	47	50	61				268	-73200	77	86	88	99	92		268	-73200	49	56	40	51	64
		269	-73100	80	86	102	87	85		269	-73100	66	62	44	51	62				269	-73100	73	87	92	101	92		269	-73100	43	54	40	48	60
		270	-73000	96	80	84	88	80		270	-73000	59	65	49	52	63				270	-73000	73	87	91	98	100		270	-73000	42	48	47	51	60
		271	-72900	90	79	86	85	87		271	-72900	55	67	56	55	53				271	-72900	75	83	89	100	96		271	-72900	45	47	48	52	61
		272	-72800	83	85	99	82	88		272	-72800	61	59	60	61	58				272	-72800	79	85	89	96	95		272	-72800	41	46	48	55	63
		273	-72700	99	86	86	77	94		273	-72700	59	51	56	63	50				273	-72700	82	85	90	96	103		273	-72700	36	49	50	57	65
		274	-72600	90	88	89	78	96		274	-72600	57	52	54	63	56				274	-72600	74	84	84	98	104		274	-72600	38	47	46	58	65
		275	-72500	92	88	92	77	88		275	-72500	57	57	60	59	51				275	-72500	77	89	90	98	102		275	-72500	37	41	53	56	61
		276	-72400	84	81	86	81	84		276	-72400	57	66	65	59	50				276	-72400	81	94	89	101	103		276	-72400	34	41	55	54	61
		277	-72300	89	90	93	86	85		277	-72300	58	57	48	54	55				277	-72300	77	99	88	99	105		277	-72300	34	43	56	57	57
		278	-72200	94	90	81	85	88		278	-72200	54	50	57	57	44				278	-72200	76	99	87	105	104		278	-72200	38	44	57	54	60
		279	-72100	95	87	93	83	93		279	-72100	51	59	49	59	54				279	-72100	72	95	87	108	102		279	-72100	40	43	53	51	61
		280	-72000	92	87	97	81	92		280	-72000	58	62	47	64	54				280	-72000	78	91	81	109	101		280	-72000	38	46	54	49	60
		281	-71900	85	87	88	87	94		281	-71900	60	62	53	58	54				281	-71900	79	95	79	107	103		281	-71900	38	48	53	48	62
		282	-71800	86	85	88	81	96		282	-71800	57	58	54	58	52				282	-71800	82	99	81	103	98		282	-71800	33	48	55	51	63
		283	-71700	97	83	84	84	100		283	-71700	50	66	50	52	48				283	-71700	79	99	84	102	99		283	-71700	35	51	48	50	63
		284	-71600	91	90	81	84	103		284	-71600	53	57	62	61	44				284	-71600	77	102	78	101	97		284	-71600	34	49	48	51	61
		285	-71500	99	88	81	87	100		285	-71500	46	55	59	67	42				285	-71500	73	97	81	102	95		285	-71500	35	47	46	50	61
		286	-71400	98	96	86	99	108		286	-71400	46	46	57	49	37				286	-71400	74	96	83	97	96		286	-71400	33	46	44	52	58
		287	-71300	97	98	85	97	91		287	-71300	44	39	62	49	48				287	-71300	69	95	92	99	100		287	-71300	35	46	45	53	55
		288	-71200	100	99	95	92	97		288	-71200	44	31	52	52	48				288	-71200	73	99	90	102	97		288	-71200	36	48	44	54	58
		289	-71100	95	107	87	98	96		289	-71100	45	38	55	51	45				289	-71100	74	100	86	101	98		289	-71100	37	45	46	59	60
		290	-71000	105	104	88	100	89		290	-71000	42	37	54	49	55				290	-71000	74	104	85	101	97		290	-71000	37	43	46	62	64
		291	-70900	93	106	87	96	91		291	-70900	48	37	50	48	55				291	-70900	73	104	88	101	96		291	-70900	35	44	48	64	62
		292	-70800	98	107	88	104	94		292	-70800	49	40	49	41	53				292	-70800	76	96	82	106	100		292	-70800	37	44	47	64	60
		293	-70700	88	105	85	104	90		293	-70700	46	39	61	47	47				293	-70700	78	94	78	101	101		293	-70700	39	41	46	61	57
		294	-70600	86	104	87	99	79		294	-70600	53	41	59	42	58				294	-70600	82	94	74	101	94		294	-70600	39	46	45	57	58
		295	-70500	88	96	87	96	95		295	-70500	47	42	54	48	47				295	-70500	86	91	78	105	103		295	-70500	40	47	44	56	56
		296	-70400	90	95	87	94	91		296	-70400	57	45	57	52	55				296	-70400	88	92	81	105	109		296	-70400	40	49	49	55	54
		297	-70300	93	92	89	92	87		297	-70300	51	47	59	53	58				297	-70300	90	88	86	105	103		297	-70300	35	52	48	63	60
		298	-70200	85	95	81	91	99		298	-70200	56	53	59	52	48				298	-70200	85	91	91	107	103		298	-70200	39	50	42	59	58
		299	-70100	85	99	88	90	101		299	-70100	57	57	58	41	53				299	-70100	83	91	90	110	105		299	-70100	34	51	46	54	54
		300	-70000	82	91	90	81	93		300	-70000	57	51	55	57	57				300	-70000	85	87	89	107	111		300	-70000	36	51	46	58	55
		301	-69900	82	83	85	96	92		301	-69900	56	60	57	50	57				301	-69900	80	84	86	109	110		301	-69900	35	52	44	56	52
		302	-69800	90	87	94	85	91		302	-69800	51	56	54	57	52				302	-69800	80	85	85	108	112		302	-69800	36	51	46	52	49
		303	-69700	86	91	92	98	95		303	-69700	49	45	50	53	52				303	-69700	78	92	86	109	112		303	-69700	36	48	48	51	54
		304	-69600	80	95	89	95	91		304	-69600	68	50	46	58	53				304	-69600	79	87	90	108	117		304	-69600	33	49	47	57	52
		305	-69500	86	91	92	76	86		305	-69500	61	52	49	60	57				305	-69500	79	89	90	106	118		305	-69500	35	46	48	56	54
		306	-69400	85	97	96	84	85		306	-69400	58	53	50	66	48				306	-69400	80	84	92	105	115		306	-69400	31	51	43	60	55
		307	-69300	77	90	93	85	92		307	-69300	63	56	50	62	48				307	-69300	81	83	94	104	115		307	-69300	34	48	48	59	52
		308	-69200	77	84	92	79	92		308	-69200	68	52	49	58	45				308	-69200	78	87	92	103	109		308	-69200	38	44	49	63	56
		309	-69100	82	87	93	80	85		309	-69100	63	49	51	61	46				309	-69100	80	88	94	106	111		309	-69100	41	45	50	60	52
		310	-69000	87	91	96	94	82		310	-69000	58	47	46	52	54				310	-69000	82	89	98	109	119		310	-69000	42	47	51	59	49
		311	-68900	90	85	93	87	89		311	-68900	51	44	48	58	55				311	-68900	77	88	105	110	120		311	-68900	45	50	50	66	46
		312	-68800	93	88	103	103	84		312	-68800	50	48	45	48	55				312	-68800	84	89	103	106	117		312	-68800	43	48	53	70	51
		313	-68700	91	94	98	98	85		313	-68700	53	52	44	57	50				313	-68700	81	87	101	103	114		313	-68700	47	46	47	69	50
		314	-68600	96	91	96	94	82		314	-68600	51	53	53	58	56				314	-68600	85	88	99	110	110		314	-68600	44	45	45	69	54
		315	-68500	85	82	93	94	81		315	-68500	52	59	42	51	51				315	-68500	85	90	99	105	113		315	-68500	42	47	43	68	53
		316	-68400	84	95	89	95	88		316	-68400	55	58	46	51	53				316	-68400	89	94	96	108	108		316	-68400	41	47	45	63	54
		317	-68300	89	87	83	90	87		317	-68300	54	49	47	50	56				317	-68300	85	93	92	106	103		317	-68300	42	47	45	64	59
		318	-68200	95	87	81	92	80		318	-68200	56	47	57	56	63				318	-68200	85	90	88	102	101		318	-68200	42	54	49	68	55
		319	-68100	79	93	82	94	83		319	-68100	62	52	57	53	65				319	-68100	87	89	91	100	102		319	-68100	37	54	49	65	54
		320	-68000	91	96	99	95	91		320	-68000	59	54	51	53	55				320	-68000	91	92	86	101	97		320	-68000	32	48	51	64	55
		321	-67900	89	93	87	86	92		321	-67900	61	51	54	57	59				321	-67900	87	89	87	94	101		321	-67900	34	45	49	66	52
		322	-67800	82	90	89	88	90		322	-67800	64	61	59	54	54				322	-67800	86	89	85	97	100		322	-67800	36	51	50	63	53
		323	-67700	76	91	83	82	98		323	-67700	67	58	54	58	48				323	-67700	80	96	85	93	105		323	-67700	40	48	50	63	48
		324	-67600	75	102	87	75	100		324	-67600	66	52	58	60	45				324	-67600	78	101	87	94	101		324	-67600	44	47	50	65	47
		325	-67500	85	81	90	81	98		325	-67500	60	61	54	59	49				325	-67500	77	98	86	94	100		325	-67500	48	46	50	65	48
		326	-67400	75	79	91	83	98		326	-67400	53	60	53	61	44				326	-67400	75	99	88	87	99		326	-67400	47	46	47	69	51
		327	-67300	80	84	92	91	100		327	-67300	53	53	55	53	51				327	-67300	77	99	84	83	97		327	-67300	46	51	52	70	53
		328	-67200	87	81	94	80	91		328	-67200	56	56	56	62	48				328	-67200	76	99	83	86	98		328	-67200	42	55	52	68	51
		329	-67100	87	85	93	81	95		329	-67100	51	62	47	59	48				329	-67100	76	99	87	87	101		329	-67100	43	50	51	69	55
		330	-67000	88	90	88	82	90		330	-67000	57	56	54	65	49				330	-67000	79	96	82	86	98		330	-67000	48	54	53	68	63
		331	-66900	90	87	95	85	97		331	-66900	47	57	53	62	51				331	-66900	76	99	85	83	103		331	-66900	50	49	51	68	62
		332	-66800	90	87	91	86	88		332	-66800	45	55	44	55	52				332	-66800	78	98	92	86	108		332	-66800	51	53	48	70	59
		333	-66700	90	91	85	89	83		333	-66700	41	48	48	65	51				333	-66700	84	101	88	88	104		333	-66700	54	49	52	71	59
		334	-66600	97	97	83	92	86		334	-66600	47	55	52	60	58				334	-66600	88	100	95	91	100		334	-66600	53	49	53	72	60
		335	-66500	91	91	103	89	83		335	-66500	57	51	53	56	58				335	-66500	79	96	95	93	101		335	-66500	54	51	54	74	56
		336	-66400	96	89	96	80	83		336	-66400	52	49	56	57	56				336	-66400	83	92	94	93	96		336	-66400	53	56	53	70	61
		337	-66300	93	92	83	86	91		337	-66300	53	51	59	60	56				337	-66300	83	94	99	96	91		337	-66300	51	59	48	66	61
		338	-66200	98	98	85	90	87		338	-66200	50	47	55	55	53				338	-66200	88	98	108	101	90		338	-66200	51	56	47	61	58
		339	-66100	95	93	85	83	96		339	-66100	46	41	57	55	55				339	-66100	90	98	109	102	93		339	-66100	54	57	49	64	57
		340	-66000	91	101	89	85	91		340	-66000	45	44	60	57	58				340	-66000	86	100	110	100	86		340	-66000	57	53	52	66	60
		341	-65900	95	85	94	93	92		341	-65900	54	51	56	52	47				341	-65900	85	98	109	96	88		341	-65900	58	54	58	70	60
		342	-65800	96	88	92	89	92		342	-65800	49	53	51	52	54				342	-65800	86	96	112	98	91		342	-65800	58	55	55	66	51
		343	-65700	86	95	91	96	93		343	-65700	50	43	50	57	50				343	-65700	86	94	112	94	97		343	-65700	64	52	50	70	47
		344	-65600	93	97	94	84	103		344	-65600	50	49	56	65	50				344	-65600	85	98	114	95	93		344	-65600	63	55	50	68	51
		345	-65500	95	101	89	87	102		345	-65500	55	45	50	59	48				345	-65500	81	91	115	91	92		345	-65500	61	59	47	65	51
		346	-65400	95	90	95	96	107		346	-65400	58	56	51	58	43				346	-65400	81	95	115	78	96		346	-65400	59	59	48	73	48
		347	-65300	91	96	94	87	101		347	-65300	57	50	51	50	45				347	-65300	86	98	110	81	93		347	-65300	57	50	51	71	47
		348	-65200	90	100	90	95	96		348	-65200	59	48	50	49	44				348	-65200	83	95	102	77	96		348	-65200	57	54	57	76	47
		349	-65100	83	91	89	101	98		349	-65100	57	46	51	50	45				349	-65100	84	98	94	71	99		349	-65100	56	56	61	85	43
		350	-65000	81	94	92	97	90		350	-65000	63	51	51	51	45				350	-65000	87	100	87	74	102		350	-65000	54	55	64	76	51
		351	-64900	81	95	91	86	94		351	-64900	67	54	43	53	53				351	-64900	86	103	90	77	102		351	-64900	53	51	60	73	52
		352	-64800	85	87	97	86	97		352	-64800	62	52	47	51	57				352	-64800	87	103	90	88	97		352	-64800	52	52	59	70	54
		353	-64700	84	88	94	88	92		353	-64700	61	50	56	60	52				353	-64700	85	99	90	90	98		353	-64700	52	58	61	68	54
		354	-64600	83	77	101	88	86		354	-64600	68	51	51	62	52				354	-64600	87	100	95	95	96		354	-64600	50	56	56	65	55
		355	-64500	90	79	95	83	88		355	-64500	56	58	49	57	51				355	-64500	86	100	92	94	102		355	-64500	48	52	52	63	53
		356	-64400	87	87	101	87	90		356	-64400	58	55	44	56	47				356	-64400	88	103	100	99	105		356	-64400	48	52	51	55	55
		357	-64300	87	86	98	85	87		357	-64300	61	58	43	67	52				357	-64300	84	99	96	95	100		357	-64300	48	55	56	57	58
		358	-64200	92	93	98	82	97		358	-64200	51	53	47	60	49				358	-64200	85	101	90	95	99		358	-64200	39	53	57	58	57
		359	-64100	83	87	101	83	95		359	-64100	56	46	55	65	52				359	-64100	83	99	93	93	99		359	-64100	43	54	54	59	56
		360	-64000	94	96	92	77	97		360	-64000	52	51	52	76	47				360	-64000	79	102	91	96	99		360	-64000	49	56	49	61	57
		361	-63900	94	98	97	81	94		361	-63900	52	47	47	69	46				361	-63900	79	98	101	96	102		361	-63900	46	49	50	65	58
		362	-63800	93	97	99	86	93		362	-63800	53	49	43	56	51				362	-63800	78	96	97	90	105		362	-63800	48	55	47	66	55
		363	-63700	95	87	90	81	103		363	-63700	48	53	45	57	45				363	-63700	79	101	99	86	102		363	-63700	49	55	47	68	54
		364	-63600	93	95	92	78	93		364	-63600	52	56	45	65	50				364	-63600	79	93	100	84	98		364	-63600	47	56	48	70	54
		365	-63500	97	83	88	88	89		365	-63500	48	68	55	61	55				365	-63500	77	92	94	86	97		365	-63500	52	57	43	66	53
		366	-63400	87	86	85	86	87		366	-63400	61	59	63	63	47				366	-63400	73	93	95	87	104		366	-63400	54	59	45	62	51
		367	-63300	94	89	89	83	88		367	-63300	55	60	58	64	54				367	-63300	74	92	92	79	100		367	-63300	49	61	43	63	53
		368	-63200	93	89	90	81	93		368	-63200	51	57	59	59	53				368	-63200	72	94	90	83	92		368	-63200	49	54	45	65	57
		369	-63100	87	85	90	77	91		369	-63100	52	57	56	62	56				369	-63100	74	92	88	77	92		369	-63100	50	53	48	67	62
		370	-63000	95	86	88	82	81		370	-63000	44	63	56	56	53				370	-63000	73	90	91	73	92		370	-63000	55	57	47	71	70
		371	-62900	95	83	85	88	88		371	-62900	49	63	55	61	57				371	-62900	73	97	93	75	97		371	-62900	46	59	43	76	63
		372	-62800	99	91	91	91	90		372	-62800	50	58	63	57	56				372	-62800	74	94	86	80	97		372	-62800	43	60	42	75	60
		373	-62700	97	89	83	99	81		373	-62700	46	61	60	52	55				373	-62700	74	98	88	80	99		373	-62700	41	55	43	71	60
		374	-62600	102	91	75	92	84		374	-62600	45	55	64	53	54				374	-62600	76	99	87	80	96		374	-62600	44	53	46	69	57
		375	-62500	97	93	85	82	92		375	-62500	57	45	60	56	48				375	-62500	77	98	89	78	96		375	-62500	46	56	38	73	55
		376	-62400	96	91	71	89	93		376	-62400	54	53	64	51	48				376	-62400	71	92	86	82	97		376	-62400	49	56	36	69	54
		377	-62300	101	99	74	97	101		377	-62300	49	51	60	49	43				377	-62300	71	88	90	81	100		377	-62300	50	56	37	69	54
		378	-62200	88	94	84	89	93		378	-62200	58	57	60	52	51				378	-62200	73	81	90	80	106		378	-62200	49	56	32	64	54
		379	-62100	81	79	92	83	94		379	-62100	59	57	58	57	51				379	-62100	79	77	85	79	107		379	-62100	53	58	39	61	56
		380	-62000	87	93	86	77	98		380	-62000	50	51	60	62	53				380	-62000	82	81	85	81	100		380	-62000	51	56	46	61	59
		381	-61900	88	94	84	82	91		381	-61900	56	50	61	52	55				381	-61900	88	83	83	81	99		381	-61900	51	51	44	59	54
		382	-61800	87	85	83	86	93		382	-61800	49	60	59	54	50				382	-61800	88	81	82	83	96		382	-61800	49	50	45	56	55
		383	-61700	89	76	89	86	89		383	-61700	56	63	58	51	48				383	-61700	91	87	83	86	93		383	-61700	51	53	45	55	48
		384	-61600	89	80	95	94	87		384	-61600	47	62	55	53	46				384	-61600	91	87	84	77	87		384	-61600	51	54	47	59	52
		385	-61500	95	86	92	97	91		385	-61500	47	63	49	51	53				385	-61500	89	88	83	82	86		385	-61500	51	49	48	58	51
		386	-61400	98	87	99	96	89		386	-61400	43	61	46	52	50				386	-61400	84	90	82	84	90		386	-61400	51	47	46	60	52
		387	-61300	100	78	92	91	89		387	-61300	37	58	49	53	57				387	-61300	82	87	74	85	94		387	-61300	52	48	47	63	53
		388	-61200	96	89	99	91	79		388	-61200	39	58	51	58	61				388	-61200	83	81	74	78	97		388	-61200	55	49	48	65	50
		389	-61100	103	89	94	78	84		389	-61100	43	58	47	63	64				389	-61100	87	86	82	78	93		389	-61100	52	48	44	64	51
		390	-61000	89	88	94	85	86		390	-61000	52	53	51	62	60				390	-61000	87	86	81	80	90		390	-61000	55	43	45	66	49
		391	-60900	98	89	96	83	83		391	-60900	45	57	52	60	62				391	-60900	93	89	82	86	91		391	-60900	53	45	47	64	53
		392	-60800	97	84	100	88	92		392	-60800	44	61	49	52	46				392	-60800	92	91	84	88	84		392	-60800	51	46	47	64	56
		393	-60700	93	101	98	90	83		393	-60700	50	48	50	60	60				393	-60700	94	89	87	90	90		393	-60700	58	42	47	64	55
		394	-60600	90	97	105	84	83		394	-60600	54	50	51	58	57				394	-60600	95	87	85	82	92		394	-60600	56	41	49	67	49
		395	-60500	88	90	97	88	80		395	-60500	55	51	47	53	55				395	-60500	93	83	94	80	89		395	-60500	53	40	46	72	54
		396	-60400	101	90	93	78	85		396	-60400	50	54	55	59	62				396	-60400	88	84	97	83	85		396	-60400	54	43	46	71	51
		397	-60300	97	99	96	86	72		397	-60300	54	44	43	57	67				397	-60300	86	86	90	79	85		397	-60300	52	46	47	70	54
		398	-60200	95	87	92	82	74		398	-60200	53	46	49	58	69				398	-60200	84	83	91	78	87		398	-60200	50	49	45	79	55
		399	-60100	91	91	90	89	71		399	-60100	50	52	51	58	76				399	-60100	81	88	97	88	83		399	-60100	49	43	47	74	54
		400	-60000	97	86	89	87	81		400	-60000	51	57	57	61	64				400	-60000	78	89	97	87	83		400	-60000	48	44	46	70	58
		401	-59900	96	94	91	94	85		401	-59900	44	50	49	49	56				401	-59900	74	92	97	88	91		401	-59900	50	42	44	69	56
		402	-59800	98	90	96	82	96		402	-59800	37	53	56	59	58				402	-59800	75	88	103	86	95		402	-59800	52	48	41	69	57
		403	-59700	94	97	85	84	91		403	-59700	45	49	57	59	57				403	-59700	75	87	95	92	93		403	-59700	58	48	42	68	62
		404	-59600	102	88	84	83	87		404	-59600	43	56	54	54	56				404	-59600	76	82	91	98	91		404	-59600	57	48	46	64	61
		405	-59500	96	95	91	91	86		405	-59500	47	47	52	48	47				405	-59500	77	81	94	102	89		405	-59500	59	46	50	59	63
		406	-59400	95	95	90	99	97		406	-59400	46	46	55	50	48				406	-59400	83	81	91	100	88		406	-59400	56	44	51	60	64
		407	-59300	86	94	96	88	102		407	-59300	48	51	52	56	46				407	-59300	91	88	87	97	92		407	-59300	57	44	51	59	60
		408	-59200	84	95	87	82	99		408	-59200	57	45	49	71	44				408	-59200	88	87	85	89	99		408	-59200	60	43	48	69	55
		409	-59100	87	86	85	82	102		409	-59100	61	56	53	68	42				409	-59100	89	83	88	90	92		409	-59100	56	47	50	69	55
		410	-59000	89	99	84	80	91		410	-59000	58	50	57	63	45				410	-59000	86	84	82	94	94		410	-59000	57	45	48	67	55
		411	-58900	82	100	92	92	97		411	-58900	65	48	54	52	48				411	-58900	84	83	87	92	93		411	-58900	59	40	51	67	55
		412	-58800	79	97	91	91	103		412	-58800	66	49	52	50	44				412	-58800	84	80	85	86	93		412	-58800	62	44	53	72	60
		413	-58700	73	97	92	94	102		413	-58700	61	48	56	57	42				413	-58700	83	83	85	87	91		413	-58700	58	42	54	68	58
		414	-58600	75	93	87	88	102		414	-58600	63	56	56	61	51				414	-58600	81	82	87	91	93		414	-58600	59	45	54	64	57
		415	-58500	85	92	85	76	99		415	-58500	66	51	57	62	47				415	-58500	83	82	91	90	90		415	-58500	54	45	47	68	56
		416	-58400	71	88	87	78	104		416	-58400	70	56	58	62	50				416	-58400	82	78	92	84	89		416	-58400	60	44	49	68	54
		417	-58300	80	91	83	91	95		417	-58300	62	54	62	58	48				417	-58300	83	79	92	86	89		417	-58300	54	40	53	69	54
		418	-58200	78	97	89	88	105		418	-58200	67	57	55	58	42				418	-58200	89	78	90	78	90		418	-58200	52	41	55	71	51
		419	-58100	83	94	89	93	98		419	-58100	61	57	57	50	50				419	-58100	89	75	95	82	83		419	-58100	50	44	56	65	51
		420	-58000	100	83	100	89	89		420	-58000	52	60	40	60	45				420	-58000	90	73	93	81	81		420	-58000	52	43	55	66	53
		421	-57900	94	90	95	87	95		421	-57900	50	54	48	63	45				421	-57900	84	70	93	75	82		421	-57900	54	46	55	66	54
		422	-57800	83	96	89	91	87		422	-57800	58	53	54	59	51				422	-57800	83	72	93	77	87		422	-57800	56	46	55	67	58
		423	-57700	90	98	89	89	95		423	-57700	54	56	59	53	48				423	-57700	85	68	96	76	89		423	-57700	58	44	55	66	59
		424	-57600	94	86	95	91	88		424	-57600	49	59	54	50	50				424	-57600	83	68	98	85	90		424	-57600	62	50	59	68	54
		425	-57500	89	91	91	94	82		425	-57500	54	58	49	44	55				425	-57500	88	66	95	82	95		425	-57500	63	51	60	65	54
		426	-57400	97	97	90	92	86		426	-57400	53	49	50	49	54				426	-57400	80	73	90	80	95		426	-57400	70	46	61	65	56
		427	-57300	94	99	97	97	93		427	-57300	53	47	51	49	55				427	-57300	82	79	89	84	92		427	-57300	70	45	61	63	60
		428	-57200	87	93	99	88	86		428	-57200	62	51	52	57	49				428	-57200	86	76	87	82	87		428	-57200	65	48	63	62	58
		429	-57100	93	99	101	90	82		429	-57100	58	40	54	60	56				429	-57100	85	80	87	85	87		429	-57100	62	44	66	62	57
		430	-57000	96	91	100	91	85		430	-57000	50	48	46	58	65				430	-57000	81	81	82	90	83		430	-57000	63	48	66	59	57
		431	-56900	92	95	90	98	85		431	-56900	47	51	50	55	60				431	-56900	80	79	82	91	84		431	-56900	64	50	60	56	55
		432	-56800	95	86	82	87	79		432	-56800	47	55	63	55	65				432	-56800	87	78	80	87	80		432	-56800	62	48	61	54	56
		433	-56700	94	88	81	90	89		433	-56700	56	58	60	56	56				433	-56700	84	84	81	82	75		433	-56700	68	52	58	57	55
		434	-56600	90	88	81	82	93		434	-56600	53	60	59	65	61				434	-56600	85	87	79	86	75		434	-56600	64	51	60	55	54
		435	-56500	89	90	87	80	88		435	-56500	53	53	50	70	53				435	-56500	86	83	84	87	82		435	-56500	57	49	58	54	52
		436	-56400	92	85	90	79	80		436	-56400	56	53	50	63	55				436	-56400	87	84	87	86	81		436	-56400	56	45	55	56	52
		437	-56300	82	89	81	82	89		437	-56300	64	61	56	60	53				437	-56300	94	88	88	90	83		437	-56300	55	42	55	58	50
		438	-56200	88	93	84	92	92		438	-56200	56	55	53	49	48				438	-56200	88	85	88	86	80		438	-56200	58	42	54	61	49
		439	-56100	81	101	99	90	90		439	-56100	61	44	49	54	52				439	-56100	89	84	87	85	84		439	-56100	59	44	49	60	44
		440	-56000	96	99	88	93	98		440	-56000	61	46	55	48	52				440	-56000	90	81	89	87	79		440	-56000	62	45	50	60	44
		441	-55900	87	97	90	95	99		441	-55900	59	37	53	45	51				441	-55900	84	82	90	91	81		441	-55900	64	46	50	59	47
		442	-55800	97	93	88	93	91		442	-55800	52	45	54	48	59				442	-55800	88	80	92	88	81		442	-55800	65	47	51	58	51
		443	-55700	86	99	80	87	93		443	-55700	64	45	65	54	48				443	-55700	87	80	90	87	84		443	-55700	66	42	53	54	52
		444	-55600	86	100	93	88	93		444	-55600	59	45	50	52	51				444	-55600	86	84	88	86	82		444	-55600	69	43	51	54	55
		445	-55500	73	102	95	83	90		445	-55500	63	43	49	58	50				445	-55500	94	86	88	84	77		445	-55500	63	44	52	59	55
		446	-55400	82	97	91	79	99		446	-55400	63	45	55	57	46				446	-55400	95	91	85	85	80		446	-55400	69	40	54	55	51
		447	-55300	82	104	88	78	93		447	-55300	69	38	49	61	47				447	-55300	98	90	91	89	81		447	-55300	67	43	49	58	53
		448	-55200	81	98	85	80	103		448	-55200	69	39	55	61	42				448	-55200	94	85	94	82	82		448	-55200	67	44	47	63	54
		449	-55100	81	103	81	86	92		449	-55100	70	39	52	60	52				449	-55100	95	79	92	81	79		449	-55100	63	47	48	67	56
		450	-55000	83	84	93	93	94		450	-55000	64	48	58	54	48				450	-55000	97	86	92	85	77		450	-55000	58	47	46	66	51
		451	-54900	80	99	93	85	92		451	-54900	59	40	59	60	53				451	-54900	96	81	85	83	80		451	-54900	54	48	48	64	46
		452	-54800	88	96	93	86	89		452	-54800	51	47	59	56	54				452	-54800	93	76	76	90	81		452	-54800	58	48	51	60	46
		453	-54700	92	99	81	89	90		453	-54700	53	56	55	54	56				453	-54700	91	79	77	85	78		453	-54700	63	46	51	63	44
		454	-54600	89	93	88	90	82		454	-54600	60	51	52	57	60				454	-54600	92	81	82	89	78		454	-54600	61	43	46	59	49
		455	-54500	85	105	86	89	87		455	-54500	58	45	55	54	52				455	-54500	96	81	74	93	76		455	-54500	63	41	52	59	49
		456	-54400	86	98	86	89	85		456	-54400	59	45	58	55	52				456	-54400	94	79	71	96	74		456	-54400	64	40	55	53	52
		457	-54300	94	106	84	90	85		457	-54300	58	39	60	46	70				457	-54300	94	77	71	96	80		457	-54300	67	38	58	56	45
		458	-54200	82	104	92	92	81		458	-54200	58	34	58	41	69				458	-54200	95	79	71	93	80		458	-54200	63	38	59	57	46
		459	-54100	90	114	84	86	80		459	-54100	54	36	68	46	70				459	-54100	96	81	75	93	81		459	-54100	61	38	58	58	44
		460	-54000	95	105	86	92	76		460	-54000	51	42	61	44	66				460	-54000	95	80	73	89	80		460	-54000	58	40	53	58	44
		461	-53900	94	100	74	84	75		461	-53900	61	52	63	44	72				461	-53900	97	84	70	88	76		461	-53900	64	40	51	62	46
		462	-53800	84	102	86	91	79		462	-53800	65	47	51	53	67				462	-53800	94	81	71	85	75		462	-53800	65	41	49	64	45
		463	-53700	93	97	82	92	78		463	-53700	60	50	61	42	60				463	-53700	93	81	72	85	74		463	-53700	65	42	45	60	47
		464	-53600	84	93	86	91	90		464	-53600	67	53	65	45	51				464	-53600	90	79	68	82	72		464	-53600	65	42	44	60	45
		465	-53500	91	89	80	90	87		465	-53500	58	50	67	50	53				465	-53500	88	84	72	81	72		465	-53500	67	41	44	57	44
		466	-53400	84	93	84	101	81		466	-53400	56	48	67	44	58				466	-53400	91	87	80	83	73		466	-53400	69	42	48	63	43
		467	-53300	78	88	89	100	86		467	-53300	63	50	58	45	61				467	-53300	97	83	77	90	71		467	-53300	65	45	52	59	50
		468	-53200	85	93	81	88	85		468	-53200	67	56	59	51	62				468	-53200	96	84	72	91	74		468	-53200	64	44	56	61	52
		469	-53100	81	95	85	88	86		469	-53100	72	50	57	61	53				469	-53100	99	81	81	90	70		469	-53100	61	47	55	60	52
		470	-53000	89	92	86	89	91		470	-53000	57	54	52	55	55				470	-53000	95	82	80	90	73		470	-53000	62	43	56	63	49
		471	-52900	94	97	85	100	84		471	-52900	54	46	51	46	58				471	-52900	100	82	84	85	73		471	-52900	57	45	50	62	51
		472	-52800	88	95	104	95	84		472	-52800	54	56	47	47	63				472	-52800	101	78	89	93	74		472	-52800	60	47	48	63	47
		473	-52700	87	93	92	95	88		473	-52700	62	47	48	46	58				473	-52700	98	78	90	93	72		473	-52700	61	44	48	66	47
		474	-52600	86	99	84	87	92		474	-52600	53	48	58	45	50				474	-52600	103	83	90	91	76		474	-52600	59	45	51	67	51
		475	-52500	88	96	86	99	79		475	-52500	53	45	52	55	61				475	-52500	100	88	87	91	76		475	-52500	57	41	52	66	49
		476	-52400	90	89	78	94	84		476	-52400	47	57	67	50	56				476	-52400	103	91	90	94	74		476	-52400	54	45	53	61	46
		477	-52300	92	87	76	93	78		477	-52300	52	56	66	48	55				477	-52300	98	85	87	89	73		477	-52300	56	44	51	57	41
		478	-52200	98	88	72	96	80		478	-52200	46	53	68	53	59				478	-52200	100	83	84	85	75		478	-52200	59	49	54	59	44
		479	-52100	100	91	76	98	74		479	-52100	39	60	75	51	64				479	-52100	105	82	81	87	72		479	-52100	58	54	51	56	45
		480	-52000	101	87	85	87	91		480	-52000	45	50	65	58	59				480	-52000	109	84	81	90	69		480	-52000	59	51	57	56	50
		481	-51900	96	89	84	99	93		481	-51900	46	54	54	52	56				481	-51900	107	89	76	91	66		481	-51900	61	51	58	53	54
		482	-51800	92	92	82	88	93		482	-51800	46	43	67	55	48				482	-51800	103	86	75	87	65		482	-51800	61	55	61	57	51
		483	-51700	97	88	85	83	84		483	-51700	47	58	66	64	55				483	-51700	107	81	77	80	65		483	-51700	57	60	61	59	48
		484	-51600	106	91	89	80	81		484	-51600	41	53	61	67	53				484	-51600	106	78	79	85	67		484	-51600	61	64	62	57	49
		485	-51500	91	81	88	81	91		485	-51500	50	56	63	62	51				485	-51500	112	82	74	83	72		485	-51500	58	58	60	55	49
		486	-51400	89	87	83	84	88		486	-51400	53	47	70	64	48				486	-51400	106	80	73	86	74		486	-51400	64	52	60	55	49
		487	-51300	91	89	88	83	80		487	-51300	51	58	58	58	55				487	-51300	104	86	77	80	78		487	-51300	63	52	57	52	44
		488	-51200	91	91	94	86	91		488	-51200	42	56	57	58	49				488	-51200	100	88	72	79	74		488	-51200	66	54	58	52	46
		489	-51100	84	78	96	85	99		489	-51100	55	63	49	63	54				489	-51100	99	89	76	79	74		489	-51100	67	55	55	56	43
		490	-51000	86	85	90	77	88		490	-51000	61	63	52	77	53				490	-51000	97	93	78	87	77		490	-51000	70	53	52	54	42
		491	-50900	79	98	92	82	93		491	-50900	65	53	49	63	54				491	-50900	99	93	76	89	75		491	-50900	71	50	49	51	48
		492	-50800	88	93	82	80	88		492	-50800	49	50	61	57	56				492	-50800	99	93	77	89	79		492	-50800	69	50	49	52	50
		493	-50700	94	96	83	88	81		493	-50700	51	53	58	56	55				493	-50700	98	88	77	89	76		493	-50700	65	54	53	54	53
		494	-50600	78	85	81	97	85		494	-50600	60	63	56	49	61				494	-50600	99	89	76	85	76		494	-50600	65	52	53	57	49
		495	-50500	80	89	91	105	82		495	-50500	62	56	45	45	64				495	-50500	98	91	76	91	73		495	-50500	61	50	50	52	56
		496	-50400	81	87	86	95	84		496	-50400	64	53	48	55	53				496	-50400	99	90	75	93	76		496	-50400	66	51	56	53	55
		497	-50300	93	82	104	81	85		497	-50300	60	68	45	61	55				497	-50300	98	89	76	97	79		497	-50300	69	54	54	50	58
		498	-50200	94	84	96	80	92		498	-50200	47	63	49	56	55				498	-50200	93	82	78	98	82		498	-50200	73	58	50	52	57
		499	-50100	95	85	99	86	101		499	-50100	53	61	47	58	51				499	-50100	90	84	74	95	85		499	-50100	71	50	52	56	61
		500	-50000	93	92	93	92	103		500	-50000	55	55	50	57	55				500	-50000	93	84	76	96	90		500	-50000	71	52	55	60	62
		501	-49900	96	94	89	85	95		501	-49900	37	54	48	52	50				501	-49900	92	87	79	95	93		501	-49900	72	48	57	57	61
		502	-49800	94	99	86	85	97		502	-49800	43	49	50	57	51				502	-49800	88	86	84	101	90		502	-49800	77	50	59	55	59
		503	-49700	91	89	95	86	107		503	-49700	54	56	53	55	47				503	-49700	89	87	83	101	98		503	-49700	78	52	56	53	59
		504	-49600	93	95	99	87	106		504	-49600	50	51	50	63	38				504	-49600	86	85	93	102	103		504	-49600	77	53	51	50	56
		505	-49500	92	92	85	88	105		505	-49500	54	54	55	54	45				505	-49500	88	85	98	96	101		505	-49500	73	52	45	55	60
		506	-49400	83	85	96	90	99		506	-49400	59	57	52	60	40				506	-49400	86	83	97	95	106		506	-49400	75	54	47	55	55
		507	-49300	81	94	89	92	97		507	-49300	63	55	52	52	47				507	-49300	89	83	95	95	105		507	-49300	73	57	49	56	56
		508	-49200	99	90	89	88	97		508	-49200	47	53	60	50	47				508	-49200	91	82	98	97	103		508	-49200	69	59	51	57	60
		509	-49100	98	99	83	90	98		509	-49100	53	49	62	51	46				509	-49100	94	84	100	98	106		509	-49100	65	59	51	62	56
		510	-49000	88	89	91	98	99		510	-49000	53	53	54	50	47				510	-49000	91	86	97	102	107		510	-49000	68	61	51	59	51
		511	-48900	85	85	98	90	98		511	-48900	54	56	42	53	47				511	-48900	94	85	96	99	101		511	-48900	68	57	51	62	56
		512	-48800	82	87	94	99	95		512	-48800	58	54	48	52	52				512	-48800	93	88	101	96	101		512	-48800	71	56	47	64	59
		513	-48700	83	94	92	106	86		513	-48700	64	49	57	44	55				513	-48700	93	86	102	94	98		513	-48700	70	55	50	62	61
		514	-48600	83	90	93	99	89		514	-48600	53	54	50	42	59				514	-48600	96	90	105	89	101		514	-48600	69	51	47	61	62
		515	-48500	87	96	95	89	96		515	-48500	56	58	57	43	51				515	-48500	91	82	105	85	103		515	-48500	70	54	51	58	58
		516	-48400	92	95	101	96	98		516	-48400	57	60	51	46	53				516	-48400	91	84	102	81	104		516	-48400	75	55	55	58	54
		517	-48300	95	87	86	94	90		517	-48300	56	51	61	54	54				517	-48300	97	84	103	86	106		517	-48300	70	51	54	57	51
		518	-48200	91	87	79	100	85		518	-48200	59	53	60	52	55				518	-48200	93	80	101	89	104		518	-48200	73	56	56	55	51
		519	-48100	91	95	93	97	77		519	-48100	52	47	58	49	63				519	-48100	93	75	101	88	101		519	-48100	74	65	54	56	53
		520	-48000	89	96	95	99	94		520	-48000	59	44	55	52	54				520	-48000	93	78	103	86	102		520	-48000	74	56	51	53	51
		521	-47900	89	101	86	101	89		521	-47900	62	46	54	45	52				521	-47900	93	79	92	88	103		521	-47900	75	56	61	55	55
		522	-47800	75	99	82	103	93		522	-47800	65	43	51	47	53				522	-47800	90	75	95	90	100		522	-47800	77	58	56	57	58
		523	-47700	83	97	85	96	86		523	-47700	65	47	51	44	56				523	-47700	88	72	91	85	102		523	-47700	74	53	61	61	57
		524	-47600	83	94	82	88	76		524	-47600	66	45	52	49	63				524	-47600	88	72	87	83	106		524	-47600	77	55	63	59	56
		525	-47500	81	101	75	91	94		525	-47500	61	39	56	55	55				525	-47500	92	75	91	81	110		525	-47500	71	59	58	55	59
		526	-47400	77	95	78	84	100		526	-47400	56	46	57	54	46				526	-47400	88	82	95	76	113		526	-47400	73	54	56	57	59
		527	-47300	88	99	82	80	90		527	-47300	56	41	53	59	46				527	-47300	97	81	95	74	112		527	-47300	70	56	57	59	58
		528	-47200	93	95	78	96	92		528	-47200	48	49	53	46	52				528	-47200	100	86	99	72	110		528	-47200	66	53	57	57	60
		529	-47100	96	85	85	90	95		529	-47100	44	52	52	49	53				529	-47100	95	84	94	74	108		529	-47100	64	54	66	57	62
		530	-47000	87	92	96	91	88		530	-47000	52	53	52	52	53				530	-47000	93	83	92	78	108		530	-47000	62	56	67	61	53
		531	-46900	81	107	85	96	96		531	-46900	58	51	53	53	45				531	-46900	96	87	95	82	107		531	-46900	54	59	65	62	56
		532	-46800	82	103	81	89	94		532	-46800	71	48	50	57	46				532	-46800	99	94	97	85	107		532	-46800	52	54	63	59	50
		533	-46700	82	102	101	90	95		533	-46700	62	45	47	66	48				533	-46700	101	95	103	84	102		533	-46700	49	53	59	59	61
		534	-46600	82	89	94	91	98		534	-46600	64	44	47	58	48				534	-46600	93	87	104	79	103		534	-46600	61	53	58	58	57
		535	-46500	75	93	87	88	96		535	-46500	67	46	52	58	49				535	-46500	97	83	96	73	106		535	-46500	60	54	58	63	56
		536	-46400	76	90	93	93	85		536	-46400	64	44	49	55	57				536	-46400	98	85	102	76	105		536	-46400	59	52	57	63	53
		537	-46300	88	101	105	101	90		537	-46300	56	51	41	53	56				537	-46300	98	82	104	76	107		537	-46300	58	53	54	61	57
		538	-46200	86	93	107	96	90		538	-46200	58	49	51	57	53				538	-46200	98	84	106	78	110		538	-46200	58	55	52	61	63
		539	-46100	84	87	98	95	89		539	-46100	48	53	51	55	47				539	-46100	96	81	107	80	108		539	-46100	61	52	50	61	65
		540	-46000	89	96	105	98	89		540	-46000	49	53	42	52	50				540	-46000	86	78	112	81	114		540	-46000	63	47	55	62	60
		541	-45900	81	94	95	95	89		541	-45900	56	52	47	51	52				541	-45900	90	86	112	81	111		541	-45900	58	48	51	62	59
		542	-45800	78	87	96	88	83		542	-45800	56	64	51	58	47				542	-45800	90	85	109	84	113		542	-45800	58	51	54	62	51
		543	-45700	85	93	89	92	84		543	-45700	55	63	49	53	62				543	-45700	94	87	108	86	107		543	-45700	59	49	59	61	57
		544	-45600	79	84	92	95	82		544	-45600	60	57	50	48	65				544	-45600	100	85	115	77	105		544	-45600	55	46	53	68	60
		545	-45500	83	77	94	99	86		545	-45500	64	60	45	49	60				545	-45500	95	85	108	76	103		545	-45500	57	47	53	70	57
		546	-45400	76	80	90	96	88		546	-45400	62	63	47	49	56				546	-45400	95	82	109	75	101		546	-45400	54	47	55	67	56
		547	-45300	77	92	95	94	81		547	-45300	66	56	51	49	56				547	-45300	94	84	105	76	101		547	-45300	54	46	56	63	53
		548	-45200	79	87	90	94	91		548	-45200	59	64	53	51	49				548	-45200	93	78	100	74	104		548	-45200	58	48	56	64	59
		549	-45100	80	88	93	89	81		549	-45100	62	52	52	52	66				549	-45100	91	81	98	77	106		549	-45100	57	51	57	66	62
		550	-45000	85	93	97	88	79		550	-45000	63	49	52	55	58				550	-45000	91	83	88	83	105		550	-45000	55	47	56	63	65
		551	-44900	81	89	80	87	92		551	-44900	71	56	61	58	49				551	-44900	92	83	95	84	106		551	-44900	52	47	50	63	65
		552	-44800	85	89	83	88	100		552	-44800	57	54	62	61	47				552	-44800	94	77	96	88	104		552	-44800	53	49	52	60	65
		553	-44700	87	91	86	83	99		553	-44700	48	56	60	60	49				553	-44700	90	78	92	87	101		553	-44700	52	51	51	57	67
		554	-44600	89	89	86	87	90		554	-44600	52	55	56	56	57				554	-44600	90	73	93	85	99		554	-44600	53	53	50	58	67
		555	-44500	88	90	93	92	88		555	-44500	56	59	45	45	59				555	-44500	92	81	98	86	95		555	-44500	54	48	47	59	71
		556	-44400	92	88	84	82	93		556	-44400	52	50	59	52	45				556	-44400	96	81	100	80	96		556	-44400	55	51	48	60	73
		557	-44300	86	90	90	99	94		557	-44300	54	51	49	52	46				557	-44300	96	76	96	76	100		557	-44300	52	50	50	63	71
		558	-44200	86	86	90	90	97		558	-44200	61	53	39	52	48				558	-44200	94	80	92	83	96		558	-44200	55	49	47	64	68
		559	-44100	88	92	93	99	92		559	-44100	50	51	44	53	51				559	-44100	95	80	87	83	100		559	-44100	53	49	44	64	71
		560	-44000	98	98	97	98	91		560	-44000	52	44	51	56	50				560	-44000	93	79	88	86	107		560	-44000	51	47	41	62	67
		561	-43900	100	102	96	89	94		561	-43900	47	48	49	52	53				561	-43900	95	80	90	82	96		561	-43900	52	50	44	68	72
		562	-43800	94	89	89	96	89		562	-43800	52	53	50	49	53				562	-43800	88	80	91	82	97		562	-43800	48	50	44	65	75
		563	-43700	90	91	94	93	85		563	-43700	54	56	47	54	55				563	-43700	97	79	94	71	96		563	-43700	47	52	46	68	69
		564	-43600	94	84	99	91	87		564	-43600	53	56	50	62	56				564	-43600	98	78	95	65	100		564	-43600	46	48	43	65	71
		565	-43500	89	91	95	91	80		565	-43500	59	52	54	59	52				565	-43500	98	82	93	69	95		565	-43500	45	52	45	60	69
		566	-43400	83	87	84	97	92		566	-43400	64	63	62	49	51				566	-43400	104	83	90	75	95		566	-43400	46	52	46	53	66
		567	-43300	92	85	85	87	89		567	-43300	57	59	56	51	49				567	-43300	102	80	93	76	100		567	-43300	46	58	47	59	67
		568	-43200	87	83	93	87	92		568	-43200	56	55	52	61	48				568	-43200	95	87	94	80	94		568	-43200	47	54	47	59	63
		569	-43100	88	89	91	80	94		569	-43100	57	60	58	60	48				569	-43100	97	88	100	80	96		569	-43100	45	53	46	56	62
		570	-43000	93	84	92	78	92		570	-43000	49	66	57	52	59				570	-43000	92	84	98	80	95		570	-43000	47	53	51	55	59
		571	-42900	94	97	90	90	97		571	-42900	55	55	55	51	45				571	-42900	89	93	93	79	96		571	-42900	48	52	53	50	61
		572	-42800	94	91	83	87	83		572	-42800	50	53	59	60	45				572	-42800	86	90	92	81	96		572	-42800	51	56	53	51	61
		573	-42700	87	87	85	88	83		573	-42700	53	54	56	61	49				573	-42700	87	92	95	84	95		573	-42700	53	58	53	51	60
		574	-42600	87	90	83	80	88		574	-42600	57	54	55	64	55				574	-42600	83	94	92	84	97		574	-42600	50	55	55	56	61
		575	-42500	84	91	76	85	75		575	-42500	53	50	65	60	48				575	-42500	86	90	94	90	99		575	-42500	50	55	54	50	60
		576	-42400	98	85	82	85	85		576	-42400	46	57	69	62	50				576	-42400	86	87	95	91	96		576	-42400	50	54	54	50	61
		577	-42300	98	93	82	89	96		577	-42300	51	45	54	57	54				577	-42300	83	90	88	86	98		577	-42300	52	51	55	49	56
		578	-42200	95	91	83	74	93		578	-42200	49	52	56	61	51				578	-42200	81	92	94	85	98		578	-42200	55	49	53	51	59
		579	-42100	101	102	76	79	93		579	-42100	50	50	61	63	51				579	-42100	83	93	89	90	100		579	-42100	54	52	56	51	59
		580	-42000	97	103	77	89	90		580	-42000	44	44	60	54	59				580	-42000	87	95	93	84	98		580	-42000	53	50	56	54	61
		581	-41900	106	103	75	82	92		581	-41900	53	49	62	54	58				581	-41900	84	100	93	81	97		581	-41900	56	49	54	57	63
		582	-41800	103	109	93	84	97		582	-41800	50	39	55	58	48				582	-41800	87	97	91	85	98		582	-41800	56	54	55	57	60
		583	-41700	105	100	88	75	89		583	-41700	42	45	59	56	56				583	-41700	86	93	91	89	99		583	-41700	56	53	55	57	55
		584	-41600	99	91	87	79	86		584	-41600	45	47	54	62	62				584	-41600	81	91	93	90	101		584	-41600	57	57	56	54	55
		585	-41500	93	93	88	84	91		585	-41500	53	46	53	63	54				585	-41500	86	87	93	91	103		585	-41500	56	59	58	53	52
		586	-41400	97	85	89	69	87		586	-41400	55	53	51	75	63				586	-41400	85	90	99	94	103		586	-41400	54	57	56	51	55
		587	-41300	95	90	88	74	85		587	-41300	54	46	55	64	53				587	-41300	91	93	101	97	102		587	-41300	52	53	55	49	58
		588	-41200	89	88	91	78	91		588	-41200	55	58	59	66	47				588	-41200	88	97	96	94	102		588	-41200	51	55	51	52	56
		589	-41100	92	94	94	63	89		589	-41100	57	56	58	78	59				589	-41100	87	88	92	95	96		589	-41100	52	53	52	55	56
		590	-41000	82	85	84	80	93		590	-41000	64	60	70	63	48				590	-41000	89	86	92	88	91		590	-41000	53	56	53	57	57
		591	-40900	81	92	81	83	89		591	-40900	68	54	62	55	50				591	-40900	91	88	93	95	92		591	-40900	50	56	56	53	63
		592	-40800	84	86	81	89	89		592	-40800	59	59	64	60	47				592	-40800	90	97	96	91	93		592	-40800	56	59	55	54	66
		593	-40700	84	84	82	87	88		593	-40700	61	58	61	60	57				593	-40700	89	94	97	95	94		593	-40700	57	59	58	53	68
		594	-40600	78	95	76	93	84		594	-40600	62	55	64	53	58				594	-40600	89	94	95	93	97		594	-40600	59	61	61	56	65
		595	-40500	74	98	77	89	86		595	-40500	63	52	55	60	53				595	-40500	91	91	95	93	98		595	-40500	60	62	57	59	69
		596	-40400	85	90	74	79	82		596	-40400	64	54	63	61	58				596	-40400	89	93	93	94	96		596	-40400	59	60	62	57	67
		597	-40300	84	99	78	73	86		597	-40300	62	55	70	70	61				597	-40300	88	91	85	97	89		597	-40300	60	66	63	53	70
		598	-40200	89	82	90	79	89		598	-40200	53	54	53	64	65				598	-40200	89	92	89	89	93		598	-40200	61	65	62	54	67
		599	-40100	82	74	87	76	78		599	-40100	58	66	60	63	69				599	-40100	94	95	90	94	95		599	-40100	57	61	59	50	64
		600	-40000	88	74	98	78	75		600	-40000	58	66	55	57	66				600	-40000	96	98	91	91	97		600	-40000	57	64	59	50	64
		601	-39900	79	80	92	83	79		601	-39900	60	59	51	65	59				601	-39900	98	105	89	90	94		601	-39900	53	61	57	53	62
		602	-39800	81	74	95	84	80		602	-39800	67	60	51	63	57				602	-39800	95	109	88	86	91		602	-39800	55	56	59	51	65
		603	-39700	81	89	92	84	93		603	-39700	67	59	53	53	57				603	-39700	91	106	91	89	94		603	-39700	56	59	61	49	68
		604	-39600	84	86	93	86	89		604	-39600	59	55	46	57	53				604	-39600	92	105	95	89	98		604	-39600	51	58	60	47	65
		605	-39500	81	92	97	82	94		605	-39500	63	53	50	56	51				605	-39500	92	102	97	89	95		605	-39500	50	61	65	48	66
		606	-39400	83	95	98	83	87		606	-39400	60	57	45	52	60				606	-39400	93	102	95	89	96		606	-39400	49	60	62	53	65
		607	-39300	89	95	93	85	85		607	-39300	59	53	45	55	55				607	-39300	93	101	96	91	97		607	-39300	52	62	61	49	66
		608	-39200	85	96	90	86	88		608	-39200	56	45	55	53	60				608	-39200	94	97	94	88	102		608	-39200	51	62	64	51	65
		609	-39100	83	102	89	86	87		609	-39100	58	44	57	59	60				609	-39100	99	93	94	90	103		609	-39100	46	63	60	48	65
		610	-39000	89	92	93	83	88		610	-39000	62	45	52	61	58				610	-39000	95	96	100	90	111		610	-39000	50	63	53	46	63
		611	-38900	80	91	93	77	87		611	-38900	56	51	53	57	55				611	-38900	96	90	99	89	111		611	-38900	47	63	62	44	64
		612	-38800	86	91	98	86	85		612	-38800	63	53	49	51	58				612	-38800	99	89	98	91	110		612	-38800	54	64	58	44	62
		613	-38700	92	97	87	75	96		613	-38700	55	46	57	61	45				613	-38700	98	91	98	95	109		613	-38700	52	63	61	42	58
		614	-38600	88	91	87	82	94		614	-38600	49	57	62	62	47				614	-38600	93	94	94	86	108		614	-38600	58	64	62	42	61
		615	-38500	87	86	84	79	101		615	-38500	52	52	63	69	45				615	-38500	96	93	97	84	112		615	-38500	51	64	64	46	60
		616	-38400	88	89	88	80	97		616	-38400	52	49	64	55	55				616	-38400	92	90	99	83	111		616	-38400	52	64	62	46	59
		617	-38300	91	95	87	88	96		617	-38300	54	48	47	56	45				617	-38300	88	94	102	85	115		617	-38300	52	57	60	46	56
		618	-38200	90	91	85	83	89		618	-38200	44	50	60	58	46				618	-38200	86	92	98	86	115		618	-38200	57	56	61	48	52
		619	-38100	100	85	89	82	86		619	-38100	52	60	51	55	49				619	-38100	90	94	101	80	116		619	-38100	57	54	61	49	57
		620	-38000	105	86	87	88	88		620	-38000	50	53	53	60	46				620	-38000	84	91	100	81	120		620	-38000	57	54	61	48	52
		621	-37900	96	84	79	83	83		621	-37900	51	57	60	58	52				621	-37900	83	93	100	85	119		621	-37900	57	54	65	45	52
		622	-37800	89	91	79	92	89		622	-37800	57	56	60	47	52				622	-37800	84	90	105	85	121		622	-37800	58	58	64	48	52
		623	-37700	83	81	83	90	89		623	-37700	66	61	59	55	51				623	-37700	86	90	106	84	118		623	-37700	57	57	62	45	56
		624	-37600	83	92	83	83	93		624	-37600	50	56	59	55	47				624	-37600	90	93	103	85	117		624	-37600	56	58	65	45	61
		625	-37500	77	83	92	83	100		625	-37500	55	58	58	57	50				625	-37500	88	88	99	85	117		625	-37500	56	57	64	47	61
		626	-37400	90	89	88	82	103		626	-37400	57	47	54	49	55				626	-37400	85	84	98	81	112		626	-37400	55	60	67	53	57
		627	-37300	92	87	89	90	97		627	-37300	53	59	57	55	53				627	-37300	85	88	100	84	112		627	-37300	52	64	69	51	61
		628	-37200	85	91	81	90	87		628	-37200	59	56	63	49	49				628	-37200	83	83	93	82	117		628	-37200	54	67	70	54	59
		629	-37100	85	87	66	94	93		629	-37100	56	62	66	51	46				629	-37100	81	87	93	84	116		629	-37100	58	65	68	54	55
		630	-37000	87	98	79	95	99		630	-37000	55	51	61	51	50				630	-37000	84	88	94	85	111		630	-37000	60	65	67	57	55
		631	-36900	89	88	77	93	100		631	-36900	58	55	57	51	58				631	-36900	83	88	90	86	105		631	-36900	59	62	66	55	58
		632	-36800	81	82	80	104	93		632	-36800	62	50	56	44	41				632	-36800	84	91	91	83	110		632	-36800	55	60	62	56	56
		633	-36700	81	87	92	98	97		633	-36700	54	50	52	43	49				633	-36700	82	90	93	85	111		633	-36700	57	60	62	54	53
		634	-36600	84	98	86	92	92		634	-36600	51	41	52	42	58				634	-36600	76	94	96	87	109		634	-36600	62	54	62	55	53
		635	-36500	87	89	81	91	95		635	-36500	52	52	57	52	59				635	-36500	79	98	95	86	104		635	-36500	58	58	61	57	58
		636	-36400	88	98	80	86	89		636	-36400	55	46	60	56	57				636	-36400	79	98	92	86	99		636	-36400	56	60	60	57	56
		637	-36300	86	87	81	87	90		637	-36300	55	47	58	61	60				637	-36300	80	97	92	86	96		637	-36300	56	60	61	55	58
		638	-36200	92	98	91	82	88		638	-36200	51	43	56	59	60				638	-36200	80	94	87	86	99		638	-36200	52	61	63	55	55
		639	-36100	79	103	85	78	96		639	-36100	53	38	57	65	52				639	-36100	81	98	86	81	99		639	-36100	48	61	63	50	54
		640	-36000	81	104	88	83	88		640	-36000	58	38	50	62	51				640	-36000	81	96	85	83	101		640	-36000	53	57	67	52	54
		641	-35900	96	89	79	92	109		641	-35900	58	52	55	55	40				641	-35900	79	94	95	85	102		641	-35900	52	60	62	52	53
		642	-35800	97	96	78	90	91		642	-35800	45	52	56	51	46				642	-35800	79	91	97	85	96		642	-35800	49	59	63	54	53
		643	-35700	97	84	79	97	91		643	-35700	46	60	59	55	54				643	-35700	80	90	100	84	93		643	-35700	55	59	60	55	51
		644	-35600	85	90	87	92	91		644	-35600	54	49	56	60	48				644	-35600	80	93	98	78	92		644	-35600	54	57	60	54	49
		645	-35500	86	88	92	90	93		645	-35500	51	52	58	53	53				645	-35500	79	92	96	76	95		645	-35500	53	54	58	52	49
		646	-35400	81	92	95	78	92		646	-35400	45	51	51	61	47				646	-35400	79	92	96	76	90		646	-35400	53	52	58	52	52
		647	-35300	90	87	87	88	93		647	-35300	44	55	49	63	55				647	-35300	81	96	97	73	90		647	-35300	52	52	59	51	52
		648	-35200	93	80	90	88	90		648	-35200	48	63	52	67	61				648	-35200	86	92	93	72	91		648	-35200	49	57	64	51	51
		649	-35100	104	78	88	88	89		649	-35100	50	61	52	62	57				649	-35100	89	93	90	70	88		649	-35100	47	49	66	49	52
		650	-35000	99	82	94	89	95		650	-35000	44	64	45	59	51				650	-35000	87	90	89	72	87		650	-35000	47	52	66	47	56
		651	-34900	98	84	98	88	95		651	-34900	45	60	45	53	45				651	-34900	89	90	85	71	90		651	-34900	50	56	71	50	55
		652	-34800	93	86	97	90	93		652	-34800	49	61	47	55	46				652	-34800	90	89	80	76	89		652	-34800	48	51	73	51	54
		653	-34700	88	94	98	87	92		653	-34700	48	54	47	49	46				653	-34700	89	92	84	74	88		653	-34700	47	59	72	52	52
		654	-34600	98	96	92	82	92		654	-34600	48	50	47	61	53				654	-34600	93	88	86	76	87		654	-34600	46	63	69	53	51
		655	-34500	94	89	95	91	93		655	-34500	50	50	52	54	46				655	-34500	88	90	88	79	85		655	-34500	50	58	67	54	55
		656	-34400	83	93	99	88	92		656	-34400	56	46	49	51	47				656	-34400	89	90	90	76	90		656	-34400	47	55	68	51	58
		657	-34300	88	90	103	91	91		657	-34300	55	54	49	49	49				657	-34300	87	87	92	72	87		657	-34300	44	58	68	51	58
		658	-34200	87	88	100	85	97		658	-34200	52	55	52	57	51				658	-34200	90	85	90	73	86		658	-34200	45	61	69	54	56
		659	-34100	70	90	97	91	87		659	-34100	54	57	57	52	55				659	-34100	90	93	89	71	94		659	-34100	47	59	65	53	50
		660	-34000	81	88	97	86	91		660	-34000	62	57	53	57	51				660	-34000	95	100	86	72	99		660	-34000	45	56	64	50	49
		661	-33900	84	83	88	82	92		661	-33900	59	58	58	56	56				661	-33900	91	101	83	72	95		661	-33900	45	52	63	52	50
		662	-33800	73	88	95	94	101		662	-33800	61	55	58	53	45				662	-33800	89	102	83	74	95		662	-33800	48	55	68	54	51
		663	-33700	76	96	92	90	106		663	-33700	68	49	59	53	49				663	-33700	87	98	81	80	93		663	-33700	46	55	64	55	51
		664	-33600	79	98	98	104	95		664	-33600	69	52	46	44	57				664	-33600	85	99	84	76	91		664	-33600	48	54	67	52	54
		665	-33500	80	93	100	101	96		665	-33500	70	55	49	49	49				665	-33500	83	103	85	76	90		665	-33500	54	54	65	51	57
		666	-33400	77	85	102	109	94		666	-33400	72	60	49	46	50				666	-33400	89	104	85	76	83		666	-33400	51	60	71	54	61
		667	-33300	84	85	93	101	95		667	-33300	56	53	48	55	51				667	-33300	86	107	89	78	84		667	-33300	57	57	71	53	55
		668	-33200	72	90	86	98	93		668	-33200	69	55	48	48	52				668	-33200	89	104	89	77	89		668	-33200	56	58	68	55	55
		669	-33100	88	84	94	97	93		669	-33100	63	64	48	40	56				669	-33100	90	100	94	78	89		669	-33100	58	57	71	51	57
		670	-33000	85	84	90	90	85		670	-33000	51	61	48	47	48				670	-33000	94	97	92	79	86		670	-33000	53	64	70	51	57
		671	-32900	77	87	93	98	90		671	-32900	53	57	49	49	57				671	-32900	95	95	95	80	90		671	-32900	52	65	68	54	53
		672	-32800	71	84	93	93	98		672	-32800	63	59	45	46	48				672	-32800	95	95	90	82	90		672	-32800	52	63	69	54	54
		673	-32700	84	87	100	97	88		673	-32700	58	63	46	47	51				673	-32700	96	97	89	80	90		673	-32700	50	60	70	57	54
		674	-32600	86	81	92	99	94		674	-32600	56	62	55	45	50				674	-32600	103	105	94	82	90		674	-32600	50	58	66	56	53
		675	-32500	92	81	85	91	103		675	-32500	51	59	60	46	48				675	-32500	105	109	96	86	88		675	-32500	51	54	61	55	52
		676	-32400	86	85	94	88	89		676	-32400	54	60	51	52	43				676	-32400	101	110	101	86	91		676	-32400	54	54	56	48	49
		677	-32300	83	90	91	97	88		677	-32300	58	62	50	51	52				677	-32300	100	107	102	82	88		677	-32300	56	55	52	50	50
		678	-32200	84	94	82	103	93		678	-32200	57	55	55	44	50				678	-32200	96	100	103	87	88		678	-32200	56	59	48	47	49
		679	-32100	77	87	89	98	92		679	-32100	65	62	58	53	49				679	-32100	90	97	105	84	83		679	-32100	54	62	50	47	54
		680	-32000	78	79	88	89	91		680	-32000	60	59	54	48	54				680	-32000	86	94	110	84	83		680	-32000	58	59	48	44	51
		681	-31900	81	72	74	95	98		681	-31900	54	58	63	49	49				681	-31900	88	99	107	87	77		681	-31900	57	61	51	42	51
		682	-31800	78	70	82	84	94		682	-31800	64	72	64	55	45				682	-31800	91	101	105	86	78		682	-31800	57	59	56	46	53
		683	-31700	74	77	82	80	95		683	-31700	61	68	65	57	41				683	-31700	88	94	107	81	76		683	-31700	58	63	57	47	54
		684	-31600	79	81	86	97	95		684	-31600	61	66	57	51	48				684	-31600	88	87	110	80	76		684	-31600	55	63	58	51	54
		685	-31500	86	85	89	92	97		685	-31500	60	60	57	48	41				685	-31500	85	88	112	75	78		685	-31500	53	58	56	51	54
		686	-31400	89	76	90	91	102		686	-31400	61	69	52	57	45				686	-31400	86	89	107	76	78		686	-31400	52	59	57	57	54
		687	-31300	88	76	84	90	90		687	-31300	61	71	58	53	58				687	-31300	90	93	105	74	83		687	-31300	49	57	55	53	50
		688	-31200	82	78	92	89	91		688	-31200	56	74	53	53	51				688	-31200	89	87	104	78	81		688	-31200	52	58	55	56	54
		689	-31100	87	72	91	97	97		689	-31100	61	64	50	52	50				689	-31100	90	83	106	82	82		689	-31100	50	64	58	54	54
		690	-31000	95	81	101	100	86		690	-31000	49	63	46	46	58				690	-31000	86	86	104	83	80		690	-31000	53	63	57	53	49
		691	-30900	89	81	96	93	84		691	-30900	58	67	49	52	56				691	-30900	83	81	102	81	79		691	-30900	53	66	57	54	51
		692	-30800	80	89	92	88	81		692	-30800	61	57	54	53	58				692	-30800	86	85	103	77	81		692	-30800	54	63	57	57	53
		693	-30700	80	86	88	90	90		693	-30700	59	62	50	55	48				693	-30700	86	88	101	74	87		693	-30700	54	63	57	58	54
		694	-30600	88	86	90	94	98		694	-30600	65	60	56	46	57				694	-30600	85	90	96	78	89		694	-30600	62	60	63	55	52
		695	-30500	94	94	93	93	91		695	-30500	59	51	50	44	50				695	-30500	81	93	102	73	88		695	-30500	60	58	68	58	55
		696	-30400	86	94	93	93	89		696	-30400	62	44	50	46	51				696	-30400	88	94	108	72	88		696	-30400	52	57	67	56	53
		697	-30300	94	93	88	91	93		697	-30300	56	47	51	51	48				697	-30300	88	92	109	73	87		697	-30300	53	58	66	53	57
		698	-30200	90	97	89	90	97		698	-30200	48	51	60	52	39				698	-30200	80	97	104	74	86		698	-30200	58	59	66	48	54
		699	-30100	83	95	91	83	90		699	-30100	48	56	47	57	51				699	-30100	84	91	109	71	88		699	-30100	54	57	60	48	54
		700	-30000	98	109	85	91	91		700	-30000	56	44	58	57	47				700	-30000	81	89	108	69	96		700	-30000	60	55	60	45	54
		701	-29900	92	103	87	88	91		701	-29900	49	43	53	59	52				701	-29900	78	92	108	67	96		701	-29900	59	52	58	46	56
		702	-29800	89	109	95	90	92		702	-29800	61	42	50	53	51				702	-29800	82	86	109	74	93		702	-29800	58	56	55	47	56
		703	-29700	91	101	101	89	93		703	-29700	56	48	53	53	53				703	-29700	84	84	114	69	86		703	-29700	57	55	56	47	60
		704	-29600	95	93	91	83	97		704	-29600	52	45	51	62	52				704	-29600	83	79	109	70	81		704	-29600	56	56	55	50	61
		705	-29500	77	96	91	90	91		705	-29500	61	46	53	59	48				705	-29500	85	78	103	72	76		705	-29500	61	54	63	54	61
		706	-29400	77	89	90	84	94		706	-29400	62	47	46	59	44				706	-29400	87	81	96	73	80		706	-29400	60	52	66	53	59
		707	-29300	85	80	91	79	96		707	-29300	58	56	49	69	49				707	-29300	88	80	95	73	85		707	-29300	63	49	68	50	59
		708	-29200	87	83	92	84	91		708	-29200	62	58	51	63	50				708	-29200	89	86	94	77	87		708	-29200	57	51	68	54	65
		709	-29100	87	93	95	84	90		709	-29100	62	52	53	68	53				709	-29100	89	83	94	79	89		709	-29100	53	51	67	48	64
		710	-29000	91	88	93	91	88		710	-29000	63	58	48	63	67				710	-29000	92	85	98	83	88		710	-29000	56	48	63	51	65
		711	-28900	90	96	100	95	89		711	-28900	61	51	48	59	61				711	-28900	93	80	104	93	92		711	-28900	55	49	59	46	57
		712	-28800	87	88	88	92	89		712	-28800	61	58	55	57	61				712	-28800	95	80	107	92	96		712	-28800	53	46	59	47	54
		713	-28700	87	93	97	90	98		713	-28700	59	51	45	62	50				713	-28700	103	80	104	89	98		713	-28700	48	53	61	49	50
		714	-28600	94	99	94	91	90		714	-28600	58	48	49	51	50				714	-28600	104	83	103	88	98		714	-28600	48	58	63	48	50
		715	-28500	86	99	102	94	90		715	-28500	50	49	46	54	55				715	-28500	104	84	105	92	101		715	-28500	50	60	62	48	49
		716	-28400	88	93	96	98	86		716	-28400	57	53	53	45	59				716	-28400	107	87	108	94	102		716	-28400	48	55	57	49	51
		717	-28300	90	89	99	93	96		717	-28300	52	55	46	43	50				717	-28300	101	85	102	96	100		717	-28300	50	55	58	47	52
		718	-28200	91	85	96	93	97		718	-28200	62	62	48	49	46				718	-28200	103	83	100	103	105		718	-28200	47	60	58	43	49
		719	-28100	92	83	92	91	99		719	-28100	45	60	52	43	48				719	-28100	104	86	92	98	107		719	-28100	44	61	59	48	43
		720	-28000	86	85	87	94	99		720	-28000	46	59	56	45	51				720	-28000	108	91	90	101	104		720	-28000	44	57	64	47	44
		721	-27900	89	83	87	90	93		721	-27900	56	61	58	56	49				721	-27900	105	92	82	100	101		721	-27900	45	55	67	50	46
		722	-27800	96	84	89	97	99		722	-27800	53	57	58	51	54				722	-27800	104	95	85	101	101		722	-27800	45	54	63	42	50
		723	-27700	88	79	86	89	89		723	-27700	58	64	60	59	51				723	-27700	105	94	87	97	99		723	-27700	43	55	57	43	52
		724	-27600	87	87	98	87	100		724	-27600	58	66	51	52	49				724	-27600	101	91	84	92	101		724	-27600	42	57	59	49	57
		725	-27500	99	96	95	96	94		725	-27500	49	61	49	55	50				725	-27500	96	86	91	89	99		725	-27500	48	62	59	46	54
		726	-27400	91	92	98	85	86		726	-27400	49	62	46	62	60				726	-27400	101	86	91	85	98		726	-27400	48	59	57	45	52
		727	-27300	95	92	90	90	90		727	-27300	44	55	39	61	53				727	-27300	97	85	91	84	99		727	-27300	49	57	52	48	48
		728	-27200	86	103	88	89	82		728	-27200	57	47	53	58	58				728	-27200	98	84	92	85	103		728	-27200	41	59	55	50	43
		729	-27100	83	97	90	87	87		729	-27100	56	51	55	56	66				729	-27100	92	85	95	85	100		729	-27100	41	60	59	51	48
		730	-27000	91	96	78	86	79		730	-27000	58	50	61	55	62				730	-27000	89	85	96	85	98		730	-27000	43	62	56	48	47
		731	-26900	86	98	88	86	78		731	-26900	63	50	63	55	66				731	-26900	85	88	94	79	101		731	-26900	41	61	60	49	49
		732	-26800	96	93	90	84	78		732	-26800	59	46	58	58	57				732	-26800	84	89	91	81	99		732	-26800	39	54	63	46	50
		733	-26700	92	95	96	77	84		733	-26700	58	43	47	65	60				733	-26700	87	81	93	73	96		733	-26700	44	58	65	46	49
		734	-26600	88	102	98	74	91		734	-26600	51	52	50	60	53				734	-26600	88	78	92	77	95		734	-26600	37	58	63	49	51
		735	-26500	97	92	98	74	84		735	-26500	52	51	47	62	54				735	-26500	90	86	95	79	100		735	-26500	37	51	63	48	48
		736	-26400	88	93	93	87	87		736	-26400	48	50	54	60	58				736	-26400	85	82	96	76	105		736	-26400	37	51	62	49	43
		737	-26300	89	89	97	86	85		737	-26300	42	56	47	58	65				737	-26300	87	76	95	75	100		737	-26300	38	56	60	49	44
		738	-26200	86	94	95	82	79		738	-26200	50	54	44	58	61				738	-26200	82	74	98	75	100		738	-26200	39	59	62	48	48
		739	-26100	95	92	82	77	85		739	-26100	49	60	58	63	59				739	-26100	76	73	93	73	96		739	-26100	45	58	64	45	49
		740	-26000	96	87	84	88	86		740	-26000	42	60	57	54	63				740	-26000	78	78	87	74	89		740	-26000	48	57	66	46	47
		741	-25900	93	86	85	87	86		741	-25900	44	53	56	55	62				741	-25900	79	83	85	78	89		741	-25900	46	59	64	45	54
		742	-25800	99	98	85	88	75		742	-25800	50	52	54	59	70				742	-25800	77	81	86	81	88		742	-25800	46	58	63	47	59
		743	-25700	87	87	76	90	79		743	-25700	55	58	63	51	66				743	-25700	80	78	92	82	84		743	-25700	44	57	62	48	55
		744	-25600	88	82	78	92	78		744	-25600	57	63	62	48	62				744	-25600	79	79	93	79	81		744	-25600	43	58	61	51	56
		745	-25500	92	71	78	90	83		745	-25500	60	59	58	50	61				745	-25500	82	76	83	87	81		745	-25500	43	62	66	43	57
		746	-25400	96	81	89	91	85		746	-25400	57	61	58	53	55				746	-25400	79	83	86	89	84		746	-25400	44	62	64	41	58
		747	-25300	87	87	88	87	87		747	-25300	56	64	57	53	50				747	-25300	83	89	84	89	87		747	-25300	43	62	66	42	59
		748	-25200	87	83	80	92	91		748	-25200	53	68	62	51	49				748	-25200	80	87	83	91	82		748	-25200	42	65	62	41	59
		749	-25100	95	87	91	93	94		749	-25100	57	60	57	45	49				749	-25100	80	86	82	90	80		749	-25100	42	67	65	46	57
		750	-25000	101	86	94	102	91		750	-25000	51	56	55	48	55				750	-25000	84	87	81	94	83		750	-25000	42	64	64	42	55
		751	-24900	91	95	87	95	81		751	-24900	51	55	52	45	53				751	-24900	88	95	78	93	87		751	-24900	42	61	67	43	55
		752	-24800	92	87	102	91	82		752	-24800	50	61	44	50	52				752	-24800	82	90	82	92	85		752	-24800	47	61	64	37	53
		753	-24700	95	94	101	94	76		753	-24700	48	56	47	51	51				753	-24700	85	86	86	90	90		753	-24700	44	63	65	39	58
		754	-24600	89	91	98	103	84		754	-24600	46	54	47	47	59				754	-24600	84	82	86	87	91		754	-24600	44	67	66	35	51
		755	-24500	96	89	96	93	87		755	-24500	53	63	52	56	59				755	-24500	83	85	86	88	89		755	-24500	46	62	66	38	50
		756	-24400	86	81	81	97	91		756	-24400	51	69	55	56	57				756	-24400	83	91	87	87	83		756	-24400	46	60	61	39	47
		757	-24300	84	90	82	91	88		757	-24300	51	56	55	51	54				757	-24300	85	88	86	85	82		757	-24300	46	56	60	40	50
		758	-24200	88	85	88	89	88		758	-24200	52	55	57	52	62				758	-24200	85	84	90	83	83		758	-24200	42	59	61	40	55
		759	-24100	84	89	84	76	94		759	-24100	56	53	53	59	53				759	-24100	84	83	88	87	82		759	-24100	42	54	60	40	57
		760	-24000	79	93	84	81	90		760	-24000	66	59	48	61	55				760	-24000	80	90	88	87	80		760	-24000	45	56	59	39	57
		761	-23900	76	96	78	80	91		761	-23900	66	52	59	50	57				761	-23900	80	86	89	85	79		761	-23900	48	51	59	39	56
		762	-23800	75	89	88	74	86		762	-23800	65	53	58	54	55				762	-23800	83	92	90	87	81		762	-23800	45	49	57	41	55
		763	-23700	82	89	82	81	93		763	-23700	62	54	66	50	49				763	-23700	81	88	88	83	81		763	-23700	43	52	62	45	55
		764	-23600	84	93	84	90	92		764	-23600	66	53	61	59	55				764	-23600	84	86	84	79	86		764	-23600	44	51	64	45	54
		765	-23500	85	85	89	81	83		765	-23500	60	60	62	54	53				765	-23500	87	86	84	80	90		765	-23500	43	53	57	41	55
		766	-23400	85	92	93	83	97		766	-23400	59	58	54	51	48				766	-23400	90	86	86	80	93		766	-23400	41	51	59	42	51
		767	-23300	78	87	91	92	86		767	-23300	60	58	56	55	55				767	-23300	84	84	89	83	91		767	-23300	43	52	55	43	49
		768	-23200	88	88	93	93	85		768	-23200	59	52	50	53	55				768	-23200	86	88	87	87	97		768	-23200	41	53	53	44	49
		769	-23100	85	94	91	86	90		769	-23100	63	42	48	54	58				769	-23100	91	89	88	85	98		769	-23100	41	53	49	44	46
		770	-23000	86	91	97	89	84		770	-23000	53	43	44	60	61				770	-23000	100	90	94	87	99		770	-23000	42	50	47	44	48
		771	-22900	92	98	94	79	92		771	-22900	51	56	51	63	54				771	-22900	103	87	97	87	99		771	-22900	43	50	46	45	47
		772	-22800	88	87	84	82	87		772	-22800	55	59	54	60	53				772	-22800	104	89	99	84	95		772	-22800	45	50	45	42	50
		773	-22700	90	92	77	92	85		773	-22700	54	56	58	50	57				773	-22700	107	93	96	84	92		773	-22700	50	51	49	40	50
		774	-22600	83	77	76	87	86		774	-22600	62	64	58	54	50				774	-22600	107	92	96	79	90		774	-22600	50	56	52	38	51
		775	-22500	89	71	79	81	86		775	-22500	55	64	56	55	58				775	-22500	110	87	95	77	89		775	-22500	49	53	55	36	52
		776	-22400	91	74	84	89	90		776	-22400	51	61	63	52	49				776	-22400	107	87	92	75	86		776	-22400	48	57	58	45	53
		777	-22300	90	85	79	91	90		777	-22300	52	65	57	52	55				777	-22300	104	83	93	79	87		777	-22300	51	57	56	46	49
		778	-22200	84	87	77	85	89		778	-22200	56	60	59	56	61				778	-22200	94	82	93	80	87		778	-22200	51	63	53	42	48
		779	-22100	92	90	79	85	78		779	-22100	51	52	59	53	61				779	-22100	94	84	96	78	83		779	-22100	49	63	50	41	46
		780	-22000	94	91	79	84	87		780	-22000	53	60	53	57	59				780	-22000	91	85	88	79	85		780	-22000	47	64	49	40	46
		781	-21900	96	88	77	81	95		781	-21900	52	55	60	62	57				781	-21900	91	90	90	82	85		781	-21900	50	64	50	43	48
		782	-21800	98	85	81	82	81		782	-21800	51	57	68	57	59				782	-21800	85	85	89	85	86		782	-21800	49	64	54	40	47
		783	-21700	92	95	90	84	83		783	-21700	54	58	61	51	58				783	-21700	82	84	88	83	87		783	-21700	50	66	52	41	44
		784	-21600	93	98	86	92	81		784	-21600	54	56	51	45	62				784	-21600	85	83	95	81	86		784	-21600	47	68	48	42	47
		785	-21500	85	94	87	95	86		785	-21500	58	54	50	49	58				785	-21500	83	85	97	81	88		785	-21500	45	65	48	41	48
		786	-21400	88	90	88	90	83		786	-21400	58	51	53	60	55				786	-21400	79	85	99	78	89		786	-21400	46	65	49	40	48
		787	-21300	89	83	81	94	87		787	-21300	53	54	59	52	55				787	-21300	77	78	101	76	88		787	-21300	47	65	51	37	47
		788	-21200	96	93	84	93	87		788	-21200	48	53	55	49	60				788	-21200	76	84	95	77	94		788	-21200	46	62	52	36	43
		789	-21100	97	91	81	98	84		789	-21100	50	56	57	52	55				789	-21100	79	83	95	71	95		789	-21100	41	60	46	40	41
		790	-21000	100	90	78	93	86		790	-21000	50	52	61	48	58				790	-21000	79	81	96	69	90		790	-21000	45	62	51	42	46
		791	-20900	88	94	94	93	87		791	-20900	49	50	55	51	57				791	-20900	74	79	100	68	82		791	-20900	47	59	48	41	47
		792	-20800	95	97	93	82	90		792	-20800	49	54	57	55	53				792	-20800	78	79	93	68	84		792	-20800	45	57	53	41	46
		793	-20700	82	85	97	87	89		793	-20700	59	59	54	55	55				793	-20700	73	80	90	79	86		793	-20700	43	55	52	43	43
		794	-20600	96	88	90	81	88		794	-20600	52	56	60	63	54				794	-20600	75	80	87	77	81		794	-20600	45	56	52	43	46
		795	-20500	99	90	83	84	91		795	-20500	55	56	59	64	59				795	-20500	72	78	84	80	81		795	-20500	46	60	52	43	48
		796	-20400	97	91	91	98	88		796	-20400	53	50	53	47	57				796	-20400	76	79	85	83	79		796	-20400	42	58	47	41	51
		797	-20300	95	87	94	80	81		797	-20300	49	43	49	56	59				797	-20300	77	87	88	88	80		797	-20300	42	50	43	43	54
		798	-20200	88	90	86	91	80		798	-20200	54	44	51	54	60				798	-20200	73	89	81	87	88		798	-20200	40	49	52	41	53
		799	-20100	92	91	95	99	86		799	-20100	57	52	44	48	59				799	-20100	75	87	80	89	84		799	-20100	42	48	57	40	52
		800	-20000	91	97	96	86	90		800	-20000	45	51	58	58	57				800	-20000	73	85	80	86	80		800	-20000	39	48	54	39	57
		801	-19900	84	90	100	93	94		801	-19900	58	55	51	52	49				801	-19900	73	89	78	85	80		801	-19900	41	51	57	37	53
		802	-19800	88	92	99	83	96		802	-19800	61	47	52	50	49				802	-19800	74	82	81	83	88		802	-19800	36	53	57	33	47
		803	-19700	95	81	100	95	94		803	-19700	61	59	45	46	53				803	-19700	78	80	87	83	88		803	-19700	38	50	51	37	47
		804	-19600	91	79	98	96	98		804	-19600	54	60	45	50	45				804	-19600	80	80	87	82	78		804	-19600	37	48	51	37	46
		805	-19500	88	80	87	97	88		805	-19500	60	63	52	54	53				805	-19500	80	81	87	83	79		805	-19500	37	49	51	37	44
		806	-19400	86	81	97	92	98		806	-19400	64	65	51	49	51				806	-19400	77	86	87	82	74		806	-19400	43	49	49	38	50
		807	-19300	84	84	92	92	96		807	-19300	54	55	51	48	53				807	-19300	80	87	87	85	77		807	-19300	42	54	50	37	46
		808	-19200	85	84	91	102	99		808	-19200	57	60	46	42	46				808	-19200	84	87	91	83	72		808	-19200	40	52	51	43	46
		809	-19100	89	88	99	90	93		809	-19100	65	57	51	57	48				809	-19100	89	85	97	86	76		809	-19100	36	54	47	41	41
		810	-19000	83	92	94	92	100		810	-19000	65	62	48	53	49				810	-19000	90	90	97	89	81		810	-19000	36	51	48	37	38
		811	-18900	88	84	99	95	92		811	-18900	56	61	51	53	57				811	-18900	92	85	96	82	77		811	-18900	36	53	46	39	42
		812	-18800	91	87	91	95	90		812	-18800	59	64	56	39	46				812	-18800	86	84	91	81	84		812	-18800	38	54	52	39	39
		813	-18700	89	96	94	88	87		813	-18700	58	57	50	51	49				813	-18700	90	82	87	82	81		813	-18700	35	53	50	42	40
		814	-18600	92	89	83	92	90		814	-18600	53	56	51	50	46				814	-18600	86	81	87	86	82		814	-18600	32	54	48	39	42
		815	-18500	85	92	88	90	91		815	-18500	63	53	53	53	48				815	-18500	86	84	88	88	86		815	-18500	30	54	48	40	45
		816	-18400	84	91	96	90	99		816	-18400	54	54	51	58	54				816	-18400	83	81	91	89	88		816	-18400	38	58	45	39	44
		817	-18300	84	91	91	88	100		817	-18300	62	55	49	54	45				817	-18300	73	79	88	88	85		817	-18300	42	59	47	43	47
		818	-18200	92	98	83	98	97		818	-18200	58	52	58	53	48				818	-18200	77	85	89	97	87		818	-18200	39	57	45	38	44
		819	-18100	85	93	90	81	92		819	-18100	63	49	55	53	51				819	-18100	79	90	81	95	86		819	-18100	38	53	55	40	47
		820	-18000	83	92	88	84	96		820	-18000	59	52	56	56	55				820	-18000	80	86	80	97	90		820	-18000	41	53	53	36	44
		821	-17900	93	96	89	84	93		821	-17900	54	51	58	61	59				821	-17900	84	86	79	94	92		821	-17900	38	53	55	41	47
		822	-17800	98	96	90	81	95		822	-17800	47	51	57	49	53				822	-17800	87	81	83	99	91		822	-17800	40	56	53	37	50
		823	-17700	96	96	98	87	87		823	-17700	44	47	58	47	58				823	-17700	94	75	84	97	87		823	-17700	39	58	54	41	51
		824	-17600	98	96	86	91	81		824	-17600	46	54	55	51	64				824	-17600	95	80	81	104	87		824	-17600	40	51	57	35	51
		825	-17500	99	94	90	92	78		825	-17500	52	55	53	52	64				825	-17500	90	80	76	99	88		825	-17500	42	54	58	36	52
		826	-17400	92	88	91	87	84		826	-17400	45	50	54	60	53				826	-17400	88	78	74	100	93		826	-17400	43	56	61	37	53
		827	-17300	96	96	90	81	83		827	-17300	40	46	51	57	51				827	-17300	87	83	77	95	90		827	-17300	45	50	59	38	51
		828	-17200	101	95	86	87	85		828	-17200	43	50	56	58	57				828	-17200	88	82	75	95	88		828	-17200	46	48	61	36	49
		829	-17100	96	104	89	78	85		829	-17100	54	44	58	58	51				829	-17100	88	84	75	97	93		829	-17100	45	43	64	35	43
		830	-17000	93	100	92	79	89		830	-17000	54	42	55	62	55				830	-17000	87	89	77	95	91		830	-17000	44	44	58	36	45
		831	-16900	89	102	93	87	88		831	-16900	58	48	49	56	53				831	-16900	85	94	79	96	92		831	-16900	44	45	54	34	48
		832	-16800	93	100	92	88	87		832	-16800	58	47	56	55	52				832	-16800	90	94	84	99	89		832	-16800	48	44	54	33	46
		833	-16700	93	92	83	91	87		833	-16700	51	49	57	52	49				833	-16700	94	90	83	100	87		833	-16700	46	43	54	33	43
		834	-16600	98	104	76	90	77		834	-16600	45	42	61	51	55				834	-16600	95	91	86	96	89		834	-16600	46	40	59	36	40
		835	-16500	95	101	75	96	84		835	-16500	52	49	61	54	60				835	-16500	94	83	82	100	88		835	-16500	47	46	60	35	43
		836	-16400	96	97	83	87	82		836	-16400	53	44	59	58	68				836	-16400	94	85	84	97	89		836	-16400	45	38	60	35	43
		837	-16300	93	88	88	87	89		837	-16300	55	54	52	54	60				837	-16300	89	86	82	99	92		837	-16300	48	36	60	33	44
		838	-16200	94	97	90	86	85		838	-16200	43	56	56	52	55				838	-16200	92	86	81	96	87		838	-16200	46	39	62	36	44
		839	-16100	95	89	87	81	90		839	-16100	39	53	57	56	59				839	-16100	91	86	81	92	89		839	-16100	44	38	62	42	42
		840	-16000	96	85	99	87	79		840	-16000	42	50	51	57	63				840	-16000	94	81	84	90	86		840	-16000	46	44	62	42	47
		841	-15900	96	86	87	91	83		841	-15900	49	53	54	53	54				841	-15900	92	76	87	84	83		841	-15900	48	44	55	44	50
		842	-15800	94	83	90	82	76		842	-15800	43	57	53	60	68				842	-15800	87	74	90	81	87		842	-15800	49	49	54	49	48
		843	-15700	92	87	91	85	74		843	-15700	49	57	55	57	63				843	-15700	79	75	88	76	91		843	-15700	51	51	56	49	50
		844	-15600	94	90	88	78	83		844	-15600	51	61	59	59	60				844	-15600	84	78	85	82	83		844	-15600	49	52	55	46	53
		845	-15500	101	87	85	79	83		845	-15500	47	60	58	56	56				845	-15500	81	76	83	85	84		845	-15500	50	53	56	48	48
		846	-15400	107	84	89	94	83		846	-15400	45	50	57	56	56				846	-15400	80	73	81	90	80		846	-15400	56	51	62	45	50
		847	-15300	104	91	94	91	81		847	-15300	38	52	45	63	60				847	-15300	82	70	85	91	79		847	-15300	55	51	61	44	52
		848	-15200	103	96	94	97	90		848	-15200	40	42	51	50	60				848	-15200	79	67	90	96	79		848	-15200	53	52	55	40	54
		849	-15100	99	102	97	99	88		849	-15100	36	43	52	52	55				849	-15100	81	68	88	95	82		849	-15100	49	56	59	40	52
		850	-15000	101	102	90	90	89		850	-15000	44	50	60	60	53				850	-15000	81	73	78	94	87		850	-15000	49	55	58	40	47
		851	-14900	96	86	93	85	85		851	-14900	40	54	58	57	57				851	-14900	86	74	78	95	89		851	-14900	46	51	59	38	50
		852	-14800	103	95	90	92	87		852	-14800	42	49	56	57	61				852	-14800	89	71	82	91	84		852	-14800	48	49	54	37	51
		853	-14700	101	99	90	94	78		853	-14700	44	47	59	55	66				853	-14700	87	69	86	86	82		853	-14700	48	48	49	38	53
		854	-14600	100	94	99	84	79		854	-14600	47	49	47	58	56				854	-14600	82	67	84	88	84		854	-14600	49	53	52	38	50
		855	-14500	94	82	104	86	77		855	-14500	53	57	52	62	56				855	-14500	85	66	83	90	85		855	-14500	48	54	49	37	51
		856	-14400	95	93	95	95	79		856	-14400	53	55	55	56	61				856	-14400	84	72	87	92	87		856	-14400	53	57	47	39	50
		857	-14300	81	85	95	94	87		857	-14300	48	59	54	47	55				857	-14300	82	68	91	90	89		857	-14300	56	57	46	41	52
		858	-14200	90	83	85	93	83		858	-14200	55	57	52	52	59				858	-14200	85	71	88	91	86		858	-14200	57	58	50	38	53
		859	-14100	83	85	88	84	84		859	-14100	55	59	51	61	52				859	-14100	83	77	89	93	83		859	-14100	59	55	54	41	55
		860	-14000	92	79	100	93	85		860	-14000	49	54	51	56	48				860	-14000	87	82	94	92	95		860	-14000	55	59	49	42	47
		861	-13900	90	80	104	96	85		861	-13900	57	59	45	56	54				861	-13900	88	82	100	90	93		861	-13900	56	55	49	38	47
		862	-13800	86	85	100	93	90		862	-13800	57	55	42	55	54				862	-13800	90	83	101	89	91		862	-13800	56	49	45	40	45
		863	-13700	82	83	112	90	89		863	-13700	63	52	32	61	53				863	-13700	88	83	100	89	90		863	-13700	57	46	43	39	50
		864	-13600	88	91	105	89	83		864	-13600	53	55	38	56	52				864	-13600	88	84	98	86	88		864	-13600	63	48	44	36	48
		865	-13500	86	91	103	84	74		865	-13500	58	50	42	62	60				865	-13500	89	80	98	83	91		865	-13500	60	52	44	36	47
		866	-13400	85	87	99	84	77		866	-13400	66	54	50	56	67				866	-13400	91	82	97	88	91		866	-13400	59	52	46	38	45
		867	-13300	84	96	98	82	94		867	-13300	62	51	43	57	56				867	-13300	93	88	98	90	87		867	-13300	62	48	45	45	46
		868	-13200	72	89	95	79	90		868	-13200	58	48	53	61	55				868	-13200	96	91	95	85	92		868	-13200	57	50	44	52	43
		869	-13100	88	92	90	90	89		869	-13100	50	45	48	56	49				869	-13100	98	91	95	85	89		869	-13100	53	44	47	53	41
		870	-13000	89	100	95	89	86		870	-13000	60	48	50	54	56				870	-13000	92	88	91	88	91		870	-13000	53	45	49	52	40
		871	-12900	88	98	93	90	79		871	-12900	56	57	57	61	64				871	-12900	88	91	92	87	96		871	-12900	53	45	49	51	40
		872	-12800	90	86	93	92	78		872	-12800	60	59	51	62	55				872	-12800	87	86	96	87	90		872	-12800	52	51	56	52	43
		873	-12700	89	79	99	85	88		873	-12700	65	60	50	59	51				873	-12700	87	86	98	90	87		873	-12700	50	53	57	50	43
		874	-12600	84	84	98	83	90		874	-12600	64	57	54	62	63				874	-12600	85	86	101	92	91		874	-12600	55	50	55	48	42
		875	-12500	82	83	96	91	86		875	-12500	66	61	47	58	58				875	-12500	86	85	100	91	91		875	-12500	54	49	55	46	43
		876	-12400	85	86	91	88	83		876	-12400	59	57	57	51	68				876	-12400	82	90	97	91	89		876	-12400	53	45	54	47	41
		877	-12300	82	95	88	90	93		877	-12300	57	53	57	57	53				877	-12300	82	87	95	89	90		877	-12300	52	47	53	45	41
		878	-12200	86	93	103	89	87		878	-12200	55	54	48	60	60				878	-12200	86	88	95	90	94		878	-12200	55	47	53	51	37
		879	-12100	91	88	103	93	82		879	-12100	48	55	43	57	57				879	-12100	84	91	99	88	95		879	-12100	57	44	53	48	36
		880	-12000	95	90	94	88	91		880	-12000	53	59	52	54	52				880	-12000	88	87	96	85	93		880	-12000	57	43	56	43	39
		881	-11900	91	94	101	84	84		881	-11900	55	63	51	56	55				881	-11900	87	88	102	85	93		881	-11900	58	43	60	49	40
		882	-11800	88	85	86	88	94		882	-11800	57	65	53	60	55				882	-11800	89	90	98	86	96		882	-11800	57	44	60	46	42
		883	-11700	81	81	85	88	99		883	-11700	53	63	54	58	45				883	-11700	91	87	95	84	95		883	-11700	54	46	64	48	41
		884	-11600	86	81	87	87	89		884	-11600	53	59	52	58	47				884	-11600	90	94	94	84	100		884	-11600	53	44	61	47	42
		885	-11500	95	85	90	78	92		885	-11500	54	52	53	61	49				885	-11500	89	90	101	85	100		885	-11500	55	45	60	47	44
		886	-11400	88	92	87	81	89		886	-11400	58	53	55	62	50				886	-11400	93	90	99	87	98		886	-11400	52	45	58	45	47
		887	-11300	83	98	87	91	96		887	-11300	54	53	64	59	44				887	-11300	93	92	100	93	97		887	-11300	53	49	56	44	48
		888	-11200	81	100	92	91	91		888	-11200	58	49	58	59	46				888	-11200	91	90	100	89	91		888	-11200	52	51	59	48	48
		889	-11100	91	93	88	91	83		889	-11100	60	48	58	50	53				889	-11100	95	88	97	90	96		889	-11100	55	49	57	47	48
		890	-11000	88	95	93	88	86		890	-11000	49	47	55	56	60				890	-11000	98	94	98	86	100		890	-11000	54	44	54	50	47
		891	-10900	82	103	90	93	88		891	-10900	60	37	50	48	59				891	-10900	95	95	99	87	98		891	-10900	55	44	52	49	47
		892	-10800	86	97	84	88	100		892	-10800	55	49	58	56	54				892	-10800	99	94	103	84	94		892	-10800	51	42	50	49	52
		893	-10700	98	84	86	90	89		893	-10700	52	52	58	55	54				893	-10700	98	95	98	83	93		893	-10700	51	43	53	44	48
		894	-10600	87	90	101	83	92		894	-10600	56	55	49	58	51				894	-10600	105	92	97	81	94		894	-10600	52	43	57	50	47
		895	-10500	90	83	94	83	90		895	-10500	57	57	51	53	49				895	-10500	105	89	101	86	89		895	-10500	53	46	54	49	49
		896	-10400	94	81	80	93	94		896	-10400	52	63	49	56	52				896	-10400	104	91	100	79	88		896	-10400	54	46	55	50	44
		897	-10300	90	94	83	86	94		897	-10300	62	57	51	57	44				897	-10300	106	92	98	76	85		897	-10300	52	45	55	53	43
		898	-10200	95	86	98	82	90		898	-10200	58	51	42	62	46				898	-10200	108	87	100	79	92		898	-10200	54	46	55	50	39
		899	-10100	94	79	99	82	87		899	-10100	54	60	43	64	47				899	-10100	113	83	96	80	92		899	-10100	49	45	52	51	38
		900	-10000	90	80	100	76	86		900	-10000	65	52	47	75	58				900	-10000	113	86	96	82	92		900	-10000	55	41	55	50	37
		901	-9900	92	92	103	77	91		901	-9900	56	60	49	67	52				901	-9900	114	86	90	81	90		901	-9900	56	40	58	50	39
		902	-9800	85	91	102	80	88		902	-9800	54	58	45	65	58				902	-9800	113	83	89	75	89		902	-9800	54	41	57	51	39
		903	-9700	83	83	98	83	84		903	-9700	57	59	48	55	53				903	-9700	115	81	89	77	94		903	-9700	57	43	57	53	42
		904	-9600	88	82	81	81	89		904	-9600	58	63	51	60	59				904	-9600	111	83	90	77	99		904	-9600	57	48	54	50	42
		905	-9500	90	79	95	87	82		905	-9500	58	60	51	60	66				905	-9500	103	86	86	76	92		905	-9500	59	45	51	51	41
		906	-9400	98	81	94	86	89		906	-9400	48	60	49	53	60				906	-9400	101	90	90	79	85		906	-9400	56	45	49	51	46
		907	-9300	99	84	101	84	88		907	-9300	46	62	44	54	57				907	-9300	102	87	93	81	88		907	-9300	56	43	48	55	46
		908	-9200	87	83	90	82	98		908	-9200	55	64	52	54	51				908	-9200	103	86	86	80	90		908	-9200	58	41	53	53	48
		909	-9100	89	78	93	83	96		909	-9100	58	61	53	55	50				909	-9100	107	87	83	80	86		909	-9100	54	40	54	54	47
		910	-9000	85	93	90	82	87		910	-9000	60	54	59	51	53				910	-9000	104	94	84	81	87		910	-9000	54	39	54	53	46
		911	-8900	83	96	83	91	90		911	-8900	64	47	55	58	56				911	-8900	103	96	86	87	93		911	-8900	56	41	56	54	41
		912	-8800	80	92	83	85	96		912	-8800	65	57	59	54	50				912	-8800	101	93	85	90	95		912	-8800	58	41	59	54	41
		913	-8700	88	95	79	86	99		913	-8700	59	57	57	59	50				913	-8700	100	94	87	88	103		913	-8700	56	44	60	53	38
		914	-8600	97	94	81	85	100		914	-8600	47	51	54	56	53				914	-8600	96	96	92	80	102		914	-8600	59	42	56	58	36
		915	-8500	79	91	85	85	93		915	-8500	59	51	55	57	49				915	-8500	92	93	91	87	106		915	-8500	58	49	54	57	34
		916	-8400	86	99	98	93	90		916	-8400	56	52	53	42	53				916	-8400	88	100	92	87	102		916	-8400	60	48	53	59	34
		917	-8300	88	102	87	97	92		917	-8300	47	47	49	45	46				917	-8300	92	100	88	84	98		917	-8300	58	45	54	59	37
		918	-8200	101	96	83	87	90		918	-8200	46	40	50	46	55				918	-8200	89	99	87	83	97		918	-8200	59	44	54	60	39
		919	-8100	94	96	76	85	102		919	-8100	55	44	57	51	53				919	-8100	91	96	90	83	98		919	-8100	56	40	53	58	40
		920	-8000	104	106	89	88	94		920	-8000	44	41	46	48	50				920	-8000	92	95	90	85	99		920	-8000	54	41	52	59	40
		921	-7900	100	99	105	95	89		921	-7900	42	40	39	49	42				921	-7900	83	104	90	86	104		921	-7900	58	41	47	59	39
		922	-7800	98	94	108	88	93		922	-7800	48	47	47	55	54				922	-7800	87	102	93	95	102		922	-7800	58	40	48	53	36
		923	-7700	91	90	99	93	94		923	-7700	47	47	50	51	47				923	-7700	88	100	91	96	103		923	-7700	56	38	49	50	35
		924	-7600	95	86	94	90	95		924	-7600	44	51	50	60	51				924	-7600	86	99	86	95	100		924	-7600	56	40	46	55	36
		925	-7500	93	85	92	87	96		925	-7500	57	54	49	59	51				925	-7500	92	97	88	96	100		925	-7500	59	43	45	59	40
		926	-7400	93	90	85	81	90		926	-7400	58	54	51	50	46				926	-7400	84	95	89	91	102		926	-7400	61	40	50	63	40
		927	-7300	91	85	89	87	81		927	-7300	53	62	53	53	42				927	-7300	85	94	90	90	98		927	-7300	58	43	50	63	44
		928	-7200	91	86	100	83	84		928	-7200	57	58	54	54	48				928	-7200	83	91	88	95	95		928	-7200	56	43	49	59	44
		929	-7100	87	86	94	84	92		929	-7100	61	59	54	56	47				929	-7100	92	86	85	96	94		929	-7100	52	41	45	62	46
		930	-7000	87	86	80	80	90		930	-7000	53	60	65	58	49				930	-7000	84	82	87	101	96		930	-7000	55	42	51	61	41
		931	-6900	92	92	83	92	89		931	-6900	59	60	64	49	54				931	-6900	87	89	80	98	101		931	-6900	58	41	52	61	39
		932	-6800	86	82	93	84	93		932	-6800	59	57	56	59	45				932	-6800	82	87	78	94	100		932	-6800	54	41	53	62	41
		933	-6700	80	88	84	87	104		933	-6700	66	56	52	61	45				933	-6700	82	85	79	93	95		933	-6700	52	38	51	59	48
		934	-6600	86	94	89	87	105		934	-6600	62	57	56	51	47				934	-6600	85	85	80	91	91		934	-6600	52	40	53	60	50
		935	-6500	90	101	91	81	81		935	-6500	57	49	53	59	59				935	-6500	84	81	82	83	92		935	-6500	52	42	49	64	50
		936	-6400	89	102	97	80	91		936	-6400	59	49	51	54	57				936	-6400	86	86	81	90	92		936	-6400	54	39	50	66	52
		937	-6300	87	97	95	86	86		937	-6300	56	56	54	58	55				937	-6300	83	94	74	87	94		937	-6300	53	41	48	66	48
		938	-6200	81	88	94	95	84		938	-6200	55	61	53	56	50				938	-6200	82	93	77	85	89		938	-6200	52	39	45	66	51
		939	-6100	92	92	95	90	90		939	-6100	49	51	55	52	55				939	-6100	89	96	81	85	91		939	-6100	48	39	49	64	49
		940	-6000	92	93	95	102	90		940	-6000	52	59	46	48	57				940	-6000	87	97	84	86	92		940	-6000	44	38	47	59	47
		941	-5900	94	87	89	94	87		941	-5900	58	62	46	48	54				941	-5900	82	101	82	85	92		941	-5900	48	37	49	56	47
		942	-5800	91	87	84	85	89		942	-5800	48	55	50	58	52				942	-5800	87	100	81	90	92		942	-5800	49	37	50	58	48
		943	-5700	89	87	90	83	95		943	-5700	49	59	43	59	54				943	-5700	88	98	83	92	89		943	-5700	48	39	50	53	50
		944	-5600	91	81	93	90	91		944	-5600	55	62	53	54	56				944	-5600	81	87	87	93	90		944	-5600	49	41	51	53	54
		945	-5500	92	84	87	91	94		945	-5500	60	59	57	54	52				945	-5500	85	88	86	89	90		945	-5500	45	47	51	53	59
		946	-5400	85	84	88	86	93		946	-5400	60	70	59	56	52				946	-5400	88	92	85	85	95		946	-5400	48	44	49	51	59
		947	-5300	80	76	95	92	98		947	-5300	57	76	52	47	54				947	-5300	91	90	81	84	98		947	-5300	48	43	53	49	55
		948	-5200	82	85	85	89	95		948	-5200	48	70	53	51	55				948	-5200	98	91	85	87	99		948	-5200	44	35	56	47	49
		949	-5100	83	85	93	90	88		949	-5100	59	65	53	59	54				949	-5100	96	88	84	85	100		949	-5100	45	37	59	54	51
		950	-5000	94	89	90	91	89		950	-5000	50	56	50	58	55				950	-5000	94	90	84	89	105		950	-5000	43	39	57	51	49
		951	-4900	91	96	94	88	101		951	-4900	46	52	50	49	49				951	-4900	96	88	81	91	108		951	-4900	48	40	57	48	46
		952	-4800	79	91	101	82	88		952	-4800	63	56	47	47	57				952	-4800	90	84	77	90	104		952	-4800	47	46	57	48	42
		953	-4700	83	95	104	91	89		953	-4700	53	55	38	44	49				953	-4700	86	78	78	92	102		953	-4700	46	46	59	48	48
		954	-4600	86	81	88	89	88		954	-4600	50	60	55	56	55				954	-4600	89	76	79	99	107		954	-4600	46	43	56	45	47
		955	-4500	89	84	86	87	94		955	-4500	52	62	62	59	53				955	-4500	88	81	82	99	104		955	-4500	47	39	51	50	48
		956	-4400	78	87	90	88	88		956	-4400	70	57	59	65	58				956	-4400	94	80	88	100	103		956	-4400	40	41	46	51	47
		957	-4300	76	90	91	91	93		957	-4300	69	55	48	59	56				957	-4300	95	81	89	99	101		957	-4300	39	43	45	49	49
		958	-4200	76	98	91	89	82		958	-4200	57	46	54	57	51				958	-4200	92	80	92	95	92		958	-4200	43	49	50	53	50
		959	-4100	79	90	85	86	93		959	-4100	62	51	62	50	57				959	-4100	95	78	95	95	91		959	-4100	45	47	50	53	46
		960	-4000	79	87	86	77	91		960	-4000	59	50	53	60	55				960	-4000	92	72	89	96	88		960	-4000	43	51	51	55	47
		961	-3900	77	92	95	81	93		961	-3900	62	45	54	56	50				961	-3900	90	78	91	90	85		961	-3900	46	51	48	52	50
		962	-3800	80	89	78	87	94		962	-3800	61	44	67	56	54				962	-3800	93	75	89	90	87		962	-3800	49	50	51	54	50
		963	-3700	69	96	79	81	93		963	-3700	62	48	61	59	55				963	-3700	93	78	90	91	93		963	-3700	46	48	54	57	51
		964	-3600	76	103	84	83	85		964	-3600	58	43	58	61	53				964	-3600	101	76	91	88	96		964	-3600	43	48	53	58	49
		965	-3500	78	101	85	87	96		965	-3500	58	42	53	55	50				965	-3500	102	76	92	92	95		965	-3500	42	55	53	53	47
		966	-3400	85	102	84	94	88		966	-3400	61	44	57	52	50				966	-3400	99	76	87	92	95		966	-3400	42	55	54	53	45
		967	-3300	86	98	79	88	88		967	-3300	62	50	59	55	48				967	-3300	101	83	89	90	97		967	-3300	42	49	55	57	41
		968	-3200	80	96	75	83	96		968	-3200	62	49	65	56	57				968	-3200	98	89	89	95	95		968	-3200	40	40	55	56	46
		969	-3100	82	87	78	84	100		969	-3100	65	51	60	58	50				969	-3100	102	88	89	92	95		969	-3100	44	45	49	56	47
		970	-3000	78	98	88	80	89		970	-3000	60	46	56	55	51				970	-3000	106	91	91	87	93		970	-3000	43	45	49	58	48
		971	-2900	76	94	88	86	95		971	-2900	60	56	60	52	51				971	-2900	105	88	91	87	91		971	-2900	40	50	50	55	49
		972	-2800	89	97	88	85	85		972	-2800	60	51	58	53	54				972	-2800	102	94	87	91	90		972	-2800	41	47	53	55	49
		973	-2700	79	89	86	91	90		973	-2700	57	53	59	60	49				973	-2700	103	96	90	86	96		973	-2700	43	46	52	57	47
		974	-2600	87	87	76	96	94		974	-2600	54	56	55	52	49				974	-2600	102	95	82	88	100		974	-2600	44	48	56	59	51
		975	-2500	83	94	77	97	101		975	-2500	57	55	66	50	45				975	-2500	102	95	84	86	97		975	-2500	45	44	53	62	50
		976	-2400	94	95	79	95	88		976	-2400	53	42	56	51	50				976	-2400	104	98	89	85	99		976	-2400	49	43	54	62	51
		977	-2300	83	89	82	92	100		977	-2300	50	51	55	52	49				977	-2300	103	100	96	89	97		977	-2300	47	42	54	63	50
		978	-2200	93	96	81	89	95		978	-2200	49	52	61	52	51				978	-2200	103	92	94	94	90		978	-2200	49	49	53	56	49
		979	-2100	99	86	93	90	91		979	-2100	48	52	55	54	48				979	-2100	109	94	93	95	90		979	-2100	47	42	51	54	47
		980	-2000	94	84	86	99	85		980	-2000	56	59	62	54	47				980	-2000	108	93	95	93	89		980	-2000	44	43	54	57	47
		981	-1900	91	94	87	90	82		981	-1900	53	51	61	62	53				981	-1900	104	94	96	86	89		981	-1900	44	46	53	60	47
		982	-1800	93	91	89	89	86		982	-1800	52	57	60	60	53				982	-1800	105	91	93	89	93		982	-1800	48	43	54	52	45
		983	-1700	94	88	91	88	87		983	-1700	49	57	60	60	55				983	-1700	105	92	87	92	87		983	-1700	43	40	57	51	52
		984	-1600	95	91	82	84	89		984	-1600	52	51	57	60	55				984	-1600	101	83	86	91	81		984	-1600	46	43	56	55	54
		985	-1500	88	93	95	83	95		985	-1500	50	49	50	61	48				985	-1500	101	83	84	87	78		985	-1500	43	45	59	60	53
		986	-1400	94	94	102	82	94		986	-1400	50	45	45	58	48				986	-1400	100	77	82	92	74		986	-1400	45	52	61	60	54
		987	-1300	93	95	103	86	97		987	-1300	51	54	49	51	54				987	-1300	104	83	84	92	76		987	-1300	47	48	56	57	52
		988	-1200	87	93	92	88	98		988	-1200	57	57	48	49	56				988	-1200	101	82	85	93	74		988	-1200	45	50	61	55	50
		989	-1100	92	91	96	84	88		989	-1100	49	53	50	57	55				989	-1100	104	81	79	97	81		989	-1100	47	51	66	55	43
		990	-1000	87	90	83	85	93		990	-1000	63	57	59	55	55				990	-1000	104	81	83	100	78		990	-1000	45	46	62	52	45
		991	-900	93	92	86	85	96		991	-900	54	47	53	55	55				991	-900	113	87	83	98	83		991	-900	46	46	63	53	43
		992	-800	92	87	97	96	96		992	-800	47	55	54	46	45				992	-800	106	84	84	99	83		992	-800	49	48	54	53	44
		993	-700	75	76	94	83	102		993	-700	56	50	50	57	43				993	-700	105	88	89	99	88		993	-700	49	47	53	52	47
		994	-600	84	79	96	90	91		994	-600	54	67	46	56	50				994	-600	110	93	92	100	89		994	-600	46	44	54	55	44
		995	-500	88	85	93	99	96		995	-500	60	63	49	54	60				995	-500	110	95	91	99	92		995	-500	53	47	58	55	43
		996	-400	78	83	110	86	88		996	-400	53	62	44	56	60				996	-400	111	93	91	91	92		996	-400	51	49	53	62	45
		997	-300	81	87	100	80	85		997	-300	62	53	48	57	52				997	-300	105	94	97	91	93		997	-300	51	49	54	62	43
		998	-200	93	91	104	86	89		998	-200	58	53	45	60	52				998	-200	99	100	96	92	91		998	-200	52	46	58	60	47
		999	-100	80	90	93	85	88		999	-100	57	52	51	54	49				999	-100	99	96	98	93	94		999	-100	54	48	56	59	48
		1000	0	91	91	91	90	90		1000	0	56	51	48	53	51				1000	0	100	94	95	91	92		1000	0	51	49	57	63	43
		1001	100	24	21	22	21	15		1001	100	108	111	110	111	121				1001	100	66	42	49	54	46		1001	100	88	97	98	95	84
		1002	200	14	12	16	15	13		1002	200	113	106	108	106	115				1002	200	32	19	24	21	12		1002	200	117	114	119	117	119
		1003	300	14	16	12	17	16		1003	300	97	102	101	98	107				1003	300	15	13	12	9	8		1003	300	132	122	129	125	122
		1004	400	11	13	9	10	12		1004	400	102	96	98	95	99				1004	400	22	20	14	12	16		1004	400	132	106	129	123	113
		1005	500	7	8	11	8	4		1005	500	107	94	91	97	92				1005	500	24	18	21	16	24		1005	500	128	109	117	122	108
		1006	600	6	12	5	8	4		1006	600	102	94	93	95	92				1006	600	23	18	17	20	21		1006	600	127	110	113	118	106
		1007	700	12	8	6	9	11		1007	700	97	93	102	94	97				1007	700	22	20	16	21	18		1007	700	126	107	113	113	108
		1008	800	6	8	11	6	6		1008	800	87	94	99	95	101				1008	800	30	20	15	20	21		1008	800	119	112	105	108	108
		1009	900	6	8	6	8	10		1009	900	81	97	101	100	95				1009	900	29	20	16	21	21		1009	900	117	107	99	112	104
		1010	1000	2	6	7	10	8		1010	1000	79	96	107	105	91				1010	1000	26	20	15	26	18		1010	1000	125	104	94	111	110
		1011	1100	7	13	6	14	10		1011	1100	89	94	100	108	99				1011	1100	23	14	6	28	23		1011	1100	127	105	102	108	105
		1012	1200	13	9	8	6	9		1012	1200	81	101	100	105	88				1012	1200	26	13	3	24	21		1012	1200	126	110	94	107	107
		1013	1300	14	14	11	5	4		1013	1300	88	95	106	90	98				1013	1300	25	14	5	24	18		1013	1300	125	106	89	108	114
		1014	1400	10	11	10	7	3		1014	1400	89	107	94	83	100				1014	1400	27	13	5	30	17		1014	1400	127	103	91	112	112
		1015	1500	7	10	13	9	7		1015	1500	90	119	102	89	91				1015	1500	24	16	3	29	12		1015	1500	121	106	103	114	116
		1016	1600	6	9	13	5	9		1016	1600	108	101	93	87	95				1016	1600	27	17	7	22	12		1016	1600	120	104	97	116	119
		1017	1700	11	7	12	2	5		1017	1700	95	93	102	83	96				1017	1700	18	16	12	20	11		1017	1700	122	98	97	117	117
		1018	1800	11	8	16	7	5		1018	1800	103	99	96	87	97				1018	1800	13	14	9	21	15		1018	1800	133	102	97	118	116
		1019	1900	8	4	7	9	11		1019	1900	97	78	97	87	95				1019	1900	13	9	11	19	20		1019	1900	137	102	92	122	118
		1020	2000	6	4	6	6	6		1020	2000	93	80	93	83	91				1020	2000	16	11	13	17	20		1020	2000	132	114	90	120	118
		1021	2100	5	4	10	4	6		1021	2100	90	83	99	89	83				1021	2100	14	12	10	14	26		1021	2100	132	111	86	123	117
		1022	2200	2	10	10	8	7		1022	2200	93	74	91	91	76				1022	2200	16	12	9	13	23		1022	2200	128	109	85	123	110
		1023	2300	4	4	7	5	6		1023	2300	97	82	106	99	78				1023	2300	13	13	8	13	21		1023	2300	133	111	83	120	108
		1024	2400	7	6	5	9	4		1024	2400	81	82	93	101	86				1024	2400	15	13	5	12	17		1024	2400	128	113	98	113	113
		1025	2500	9	7	11	9	5		1025	2500	77	78	97	98	87				1025	2500	18	15	7	14	16		1025	2500	133	113	97	103	108
		1026	2600	1	7	13	10	11		1026	2600	67	73	97	107	90				1026	2600	24	13	14	16	17		1026	2600	139	119	100	103	113
		1027	2700	5	8	4	10	7		1027	2700	56	66	99	101	90				1027	2700	27	12	17	15	21		1027	2700	138	119	101	101	113
		1028	2800	3	3	8	6	9		1028	2800	43	63	74	103	80				1028	2800	31	12	18	14	23		1028	2800	132	118	98	103	118
		1029	2900	0	2	9	9	1		1029	2900	0	67	79	103	80				1029	2900	28	19	13	13	27		1029	2900	136	119	103	105	122
		1030	3000	0	2	1	10	4		1030	3000	0	56	80	92	69				1030	3000	29	18	9	17	25		1030	3000	140	127	93	111	119
		1031	3100	0	0	6	11	4		1031	3100	0	0	75	85	63				1031	3100	32	19	7	20	26		1031	3100	130	130	98	117	122
		1032	3200	0	0	7	12	3		1032	3200	0	0	84	88	57				1032	3200	25	18	9	23	26		1032	3200	140	132	96	112	125
		1033	3300	0	0	4	8	2		1033	3300	0	0	84	94	62				1033	3300	24	16	12	22	26		1033	3300	134	131	95	123	120
		1034	3400	0	0	10	10	3		1034	3400	0	0	86	97	56				1034	3400	24	17	12	24	23		1034	3400	134	134	99	127	118
		1035	3500	0	0	17	8	1		1035	3500	0	0	90	100	43				1035	3500	22	17	13	23	21		1035	3500	135	141	107	132	114
		1036	3600	0	0	12	8	0		1036	3600	0	0	96	97	0				1036	3600	24	18	17	19	17		1036	3600	139	145	100	127	118
		1037	3700	0	0	5	3	0		1037	3700	0	0	96	95	0				1037	3700	25	23	15	18	20		1037	3700	137	148	106	123	125
		1038	3800	0	0	7	10	0		1038	3800	0	0	100	93	0				1038	3800	23	23	14	19	21		1038	3800	141	145	106	121	123
		1039	3900	0	0	9	6	0		1039	3900	0	0	101	91	0				1039	3900	28	22	14	14	20		1039	3900	144	146	100	126	129
		1040	4000	0	0	9	8	0		1040	4000	0	0	100	95	0				1040	4000	31	25	14	16	15		1040	4000	147	141	110	126	128
		1041	4100	0	0	7	6	0		1041	4100	0	0	86	84	0				1041	4100	29	27	12	18	16		1041	4100	154	139	117	128	131
		1042	4200	0	0	8	6	0		1042	4200	0	0	91	91	0				1042	4200	28	22	16	18	15		1042	4200	163	139	114	135	124
		1043	4300	0	0	6	11	0		1043	4300	0	0	98	87	0				1043	4300	31	26	16	19	12		1043	4300	167	141	109	137	121
		1044	4400	0	0	6	6	0		1044	4400	0	0	99	93	0				1044	4400	33	26	18	17	18		1044	4400	172	143	119	147	115
		1045	4500	0	0	5	9	0		1045	4500	0	0	103	103	0				1045	4500	34	28	19	20	18		1045	4500	173	144	124	143	122
		1046	4600	0	0	6	8	0		1046	4600	0	0	104	101	0				1046	4600	32	24	21	16	21		1046	4600	174	142	120	143	120
		1047	4700	0	0	8	8	0		1047	4700	0	0	104	101	0				1047	4700	33	25	18	19	19		1047	4700	170	138	122	146	126
		1048	4800	0	0	7	13	0		1048	4800	0	0	102	96	0				1048	4800	32	23	17	17	20		1048	4800	171	136	127	142	124
		1049	4900	0	0	6	7	0		1049	4900	0	0	99	101	0				1049	4900	28	20	15	17	22		1049	4900	169	150	129	134	121
		1050	5000	0	0	3	5	0		1050	5000	0	0	96	96	0				1050	5000	29	24	20	19	29		1050	5000	169	150	123	133	114
		1051	5100	0	0	3	3	0		1051	5100	0	0	84	91	0				1051	5100	31	23	26	19	24		1051	5100	165	161	127	136	116
		1052	5200	0	0	9	8	0		1052	5200	0	0	95	87	0				1052	5200	33	23	28	23	21		1052	5200	163	164	138	137	111
		1053	5300	0	0	16	10	0		1053	5300	0	0	90	82	0				1053	5300	32	28	26	29	15		1053	5300	174	164	139	143	123
		1054	5400	0	0	6	9	0		1054	5400	0	0	93	89	0				1054	5400	33	31	25	31	16		1054	5400	170	160	134	141	127
		1055	5500	0	0	4	9	0		1055	5500	0	0	88	91	0				1055	5500	31	28	29	27	18		1055	5500	168	151	137	144	132
		1056	5600	0	0	2	5	0		1056	5600	0	0	82	83	0				1056	5600	30	30	29	22	14		1056	5600	169	148	132	147	138
		1057	5700	0	0	9	4	0		1057	5700	0	0	83	100	0				1057	5700	31	32	23	23	13		1057	5700	171	149	130	145	136
		1058	5800	0	0	14	7	0		1058	5800	0	0	95	102	0				1058	5800	28	32	23	22	15		1058	5800	175	145	143	139	130
		1059	5900	0	0	12	9	0		1059	5900	0	0	87	93	0				1059	5900	30	30	22	24	19		1059	5900	175	140	141	141	132
		1060	6000	0	0	3	4	0		1060	6000	0	0	90	86	0				1060	6000	32	32	22	22	17		1060	6000	175	138	138	137	133
		1061	6100	0	0	10	5	0		1061	6100	0	0	89	84	0				1061	6100	33	32	25	22	14		1061	6100	173	138	135	135	130
		1062	6200	0	0	9	7	0		1062	6200	0	0	82	93	0				1062	6200	30	27	22	23	20		1062	6200	176	140	143	131	127
		1063	6300	0	0	8	6	0		1063	6300	0	0	74	85	0				1063	6300	30	27	20	23	20		1063	6300	181	147	153	135	130
		1064	6400	0	0	5	12	0		1064	6400	0	0	66	88	0				1064	6400	29	25	18	22	18		1064	6400	181	149	156	135	130
		1065	6500	0	0	4	7	0		1065	6500	0	0	70	85	0				1065	6500	26	29	16	24	18		1065	6500	190	145	155	141	131
		1066	6600	0	0	1	1	0		1066	6600	0	0	64	86	0				1066	6600	27	30	19	25	24		1066	6600	187	153	151	140	132
		1067	6700	0	0	2	5	0		1067	6700	0	0	42	80	0				1067	6700	25	31	22	25	24		1067	6700	185	156	153	138	139
		1068	6800	0	0	0	8	0		1068	6800	0	0	0	88	0				1068	6800	24	37	25	25	23		1068	6800	187	151	144	139	142
		1069	6900	0	0	0	5	0		1069	6900	0	0	0	88	0				1069	6900	27	40	28	23	26		1069	6900	181	147	154	138	143
		1070	7000	0	0	0	6	0		1070	7000	0	0	0	79	0				1070	7000	33	41	33	24	26		1070	7000	176	148	155	144	148
		1071	7100	0	0	0	6	0		1071	7100	0	0	0	84	0				1071	7100	33	42	32	27	26		1071	7100	174	145	146	145	152
		1072	7200	0	0	0	7	0		1072	7200	0	0	0	91	0				1072	7200	34	37	31	25	26		1072	7200	173	150	160	150	147
		1073	7300	0	0	0	6	0		1073	7300	0	0	0	88	0				1073	7300	36	39	26	26	29		1073	7300	170	148	158	145	143
		1074	7400	0	0	0	6	0		1074	7400	0	0	0	81	0				1074	7400	40	34	30	28	35		1074	7400	173	141	153	137	146
		1075	7500	0	0	0	5	0		1075	7500	0	0	0	88	0				1075	7500	41	33	27	31	34		1075	7500	173	148	156	144	155
		1076	7600	0	0	0	6	0		1076	7600	0	0	0	96	0				1076	7600	38	33	20	29	34		1076	7600	174	149	173	145	157
		1077	7700	0	0	0	7	0		1077	7700	0	0	0	86	0				1077	7700	41	37	22	28	31		1077	7700	174	151	175	144	153
		1078	7800	0	0	0	11	0		1078	7800	0	0	0	81	0				1078	7800	45	35	23	26	28		1078	7800	171	154	180	138	156
		1079	7900	0	0	0	2	0		1079	7900	0	0	0	69	0				1079	7900	48	32	25	24	31		1079	7900	173	159	176	142	157
		1080	8000	0	0	0	2	0		1080	8000	0	0	0	52	0				1080	8000	49	30	30	23	30		1080	8000	172	159	173	140	158
		1081	8100	0	0	0	0	0		1081	8100	0	0	0	33	0				1081	8100	51	29	30	23	30		1081	8100	170	165	172	141	161
		1082	8200	0	0	0	0	0		1082	8200	0	0	0	0	0				1082	8200	50	33	29	22	28		1082	8200	168	170	164	141	160
		1083	8300	0	0	0	0	0		1083	8300	0	0	0	0	0				1083	8300	41	32	26	21	29		1083	8300	169	170	168	143	155
		1084	8400	0	0	0	0	0		1084	8400	0	0	0	0	0				1084	8400	38	32	21	16	28		1084	8400	171	167	172	149	166
		1085	8500	0	0	0	0	0		1085	8500	0	0	0	0	0				1085	8500	36	31	22	19	29		1085	8500	181	172	174	141	166
		1086	8600	0	0	0	0	0		1086	8600	0	0	0	0	0				1086	8600	33	31	22	18	28		1086	8600	181	180	170	141	169
		1087	8700	0	0	0	0	0		1087	8700	0	0	0	0	0				1087	8700	37	34	27	18	27		1087	8700	178	178	176	139	166
		1088	8800	0	0	0	0	0		1088	8800	0	0	0	0	0				1088	8800	38	34	29	18	22		1088	8800	180	177	177	145	172
		1089	8900	0	0	0	0	0		1089	8900	0	0	0	0	0				1089	8900	39	35	29	17	23		1089	8900	173	177	175	146	165
		1090	9000	0	0	0	0	0		1090	9000	0	0	0	0	0				1090	9000	37	34	25	19	26		1090	9000	171	183	175	145	162
		1091	9100	0	0	0	0	0		1091	9100	0	0	0	0	0				1091	9100	43	31	27	23	23		1091	9100	180	181	173	153	173
		1092	9200	0	0	0	0	0		1092	9200	0	0	0	0	0				1092	9200	44	37	25	26	24		1092	9200	176	176	177	155	176
		1093	9300	0	0	0	0	0		1093	9300	0	0	0	0	0				1093	9300	48	36	29	29	26		1093	9300	172	181	181	158	173
		1094	9400	0	0	0	0	0		1094	9400	0	0	0	0	0				1094	9400	42	34	26	31	32		1094	9400	175	184	177	162	172
		1095	9500	0	0	0	0	0		1095	9500	0	0	0	0	0				1095	9500	38	38	26	28	37		1095	9500	186	187	183	157	166
		1096	9600	0	0	0	0	0		1096	9600	0	0	0	0	0				1096	9600	34	39	26	25	39		1096	9600	183	190	180	163	164
		1097	9700	0	0	0	0	0		1097	9700	0	0	0	0	0				1097	9700	35	38	26	26	36		1097	9700	180	189	178	157	167
		1098	9800	0	0	0	0	0		1098	9800	0	0	0	0	0				1098	9800	37	43	27	25	38		1098	9800	175	192	173	164	169
		1099	9900	0	0	0	0	0		1099	9900	0	0	0	0	0				1099	9900	42	49	25	30	38		1099	9900	177	182	175	158	165
		1100	10000	0	0	0	0	0		1100	10000	0	0	0	0	0				1100	10000	40	49	22	29	38		1100	10000	177	182	179	153	170
		1101	10100	0	0	0	0	0		1101	10100	0	0	0	0	0				1101	10100	41	50	20	28	38		1101	10100	179	188	184	143	160
		1102	10200	0	0	0	0	0		1102	10200	0	0	0	0	0				1102	10200	38	47	24	32	38		1102	10200	180	187	185	144	161
		1103	10300	0	0	0	0	0		1103	10300	0	0	0	0	0				1103	10300	38	47	30	37	36		1103	10300	180	186	178	145	163
		1104	10400	0	0	0	0	0		1104	10400	0	0	0	0	0				1104	10400	41	51	34	41	33		1104	10400	183	187	171	143	158
		1105	10500	0	0	0	0	0		1105	10500	0	0	0	0	0				1105	10500	42	55	35	34	35		1105	10500	178	187	172	150	159
		1106	10600	0	0	0	0	0		1106	10600	0	0	0	0	0				1106	10600	37	56	35	35	35		1106	10600	182	196	166	146	166
		1107	10700	0	0	0	0	0		1107	10700	0	0	0	0	0				1107	10700	39	59	35	33	35		1107	10700	181	199	165	145	169
		1108	10800	0	0	0	0	0		1108	10800	0	0	0	0	0				1108	10800	36	60	34	29	29		1108	10800	186	196	168	153	169
		1109	10900	0	0	0	0	0		1109	10900	0	0	0	0	0				1109	10900	36	59	38	29	30		1109	10900	191	190	166	160	172
		1110	11000	0	0	0	0	0		1110	11000	0	0	0	0	0				1110	11000	35	61	41	31	32		1110	11000	189	194	168	165	168
		1111	11100	0	0	0	0	0		1111	11100	0	0	0	0	0				1111	11100	34	60	40	28	32		1111	11100	188	193	168	162	168
		1112	11200	0	0	0	0	0		1112	11200	0	0	0	0	0				1112	11200	35	55	35	30	30		1112	11200	188	191	177	162	167
		1113	11300	0	0	0	0	0		1113	11300	0	0	0	0	0				1113	11300	34	52	32	32	28		1113	11300	181	190	172	156	165
		1114	11400	0	0	0	0	0		1114	11400	0	0	0	0	0				1114	11400	36	54	35	26	29		1114	11400	178	185	174	149	157
		1115	11500	0	0	0	0	0		1115	11500	0	0	0	0	0				1115	11500	34	54	34	21	25		1115	11500	182	188	178	153	161
		1116	11600	0	0	0	0	0		1116	11600	0	0	0	0	0				1116	11600	31	50	31	24	25		1116	11600	187	190	180	156	167
		1117	11700	0	0	0	0	0		1117	11700	0	0	0	0	0				1117	11700	35	49	27	25	23		1117	11700	184	189	179	152	165
		1118	11800	0	0	0	0	0		1118	11800	0	0	0	0	0				1118	11800	34	45	26	33	25		1118	11800	182	192	181	151	160
		1119	11900	0	0	0	0	0		1119	11900	0	0	0	0	0				1119	11900	34	44	26	29	26		1119	11900	185	194	177	154	152
		1120	12000	0	0	0	0	0		1120	12000	0	0	0	0	0				1120	12000	35	39	23	28	24		1120	12000	188	198	185	154	154
		1121	12100	0	0	0	0	0		1121	12100	0	0	0	0	0				1121	12100	37	41	26	26	31		1121	12100	188	198	182	159	150
		1122	12200	0	0	0	0	0		1122	12200	0	0	0	0	0				1122	12200	40	43	26	25	30		1122	12200	188	194	175	163	160
		1123	12300	0	0	0	0	0		1123	12300	0	0	0	0	0				1123	12300	42	46	22	23	30		1123	12300	191	189	175	156	164
		1124	12400	0	0	0	0	0		1124	12400	0	0	0	0	0				1124	12400	45	45	23	22	35		1124	12400	199	192	177	158	158
		1125	12500	0	0	0	0	0		1125	12500	0	0	0	0	0				1125	12500	46	43	21	24	35		1125	12500	198	192	180	159	149
		1126	12600	0	0	0	0	0		1126	12600	0	0	0	0	0				1126	12600	47	41	19	25	36		1126	12600	196	189	185	164	166
		1127	12700	0	0	0	0	0		1127	12700	0	0	0	0	0				1127	12700	47	37	23	26	40		1127	12700	195	195	186	175	171
		1128	12800	0	0	0	0	0		1128	12800	0	0	0	0	0				1128	12800	47	33	19	32	37		1128	12800	198	200	192	172	177
		1129	12900	0	0	0	0	0		1129	12900	0	0	0	0	0				1129	12900	48	28	26	32	42		1129	12900	203	208	190	176	169
		1130	13000	0	0	0	0	0		1130	13000	0	0	0	0	0				1130	13000	49	30	25	34	39		1130	13000	207	209	188	168	174
		1131	13100	0	0	0	0	0		1131	13100	0	0	0	0	0				1131	13100	49	33	26	37	34		1131	13100	210	211	189	165	174
		1132	13200	0	0	0	0	0		1132	13200	0	0	0	0	0				1132	13200	48	39	27	39	37		1132	13200	211	203	182	171	167
		1133	13300	0	0	0	0	0		1133	13300	0	0	0	0	0				1133	13300	50	32	28	44	40		1133	13300	210	216	180	171	159
		1134	13400	0	0	0	0	0		1134	13400	0	0	0	0	0				1134	13400	50	33	29	45	44		1134	13400	202	210	175	169	160
		1135	13500	0	0	0	0	0		1135	13500	0	0	0	0	0				1135	13500	52	36	30	47	49		1135	13500	195	203	171	165	160
		1136	13600	0	0	0	0	0		1136	13600	0	0	0	0	0				1136	13600	51	36	28	45	45		1136	13600	198	207	170	168	169
		1137	13700	0	0	0	0	0		1137	13700	0	0	0	0	0				1137	13700	49	39	29	42	44		1137	13700	200	219	170	167	177
		1138	13800	0	0	0	0	0		1138	13800	0	0	0	0	0				1138	13800	53	40	29	39	38		1138	13800	201	217	176	174	189
		1139	13900	0	0	0	0	0		1139	13900	0	0	0	0	0				1139	13900	52	33	32	37	35		1139	13900	194	226	176	169	195
		1140	14000	0	0	0	0	0		1140	14000	0	0	0	0	0				1140	14000	49	30	30	35	36		1140	14000	198	228	181	170	196
		1141	14100	0	0	0	0	0		1141	14100	0	0	0	0	0				1141	14100	46	34	30	33	39		1141	14100	208	218	179	169	193
		1142	14200	0	0	0	0	0		1142	14200	0	0	0	0	0				1142	14200	48	40	32	33	37		1142	14200	207	221	175	176	202
		1143	14300	0	0	0	0	0		1143	14300	0	0	0	0	0				1143	14300	48	42	32	28	41		1143	14300	207	217	172	179	205
		1144	14400	0	0	0	0	0		1144	14400	0	0	0	0	0				1144	14400	46	47	33	30	40		1144	14400	216	216	176	166	200
		1145	14500	0	0	0	0	0		1145	14500	0	0	0	0	0				1145	14500	51	51	33	28	40		1145	14500	211	211	174	165	194
		1146	14600	0	0	0	0	0		1146	14600	0	0	0	0	0				1146	14600	47	50	38	29	38		1146	14600	214	205	162	163	200
		1147	14700	0	0	0	0	0		1147	14700	0	0	0	0	0				1147	14700	43	46	34	28	40		1147	14700	216	205	161	166	204
		1148	14800	0	0	0	0	0		1148	14800	0	0	0	0	0				1148	14800	44	46	38	30	43		1148	14800	217	211	170	167	204
		1149	14900	0	0	0	0	0		1149	14900	0	0	0	0	0				1149	14900	43	44	37	25	40		1149	14900	226	209	173	179	211
		1150	15000	0	0	0	0	0		1150	15000	0	0	0	0	0				1150	15000	45	54	38	27	40		1150	15000	221	210	168	175	203
		1151	15100	0	0	0	0	0		1151	15100	0	0	0	0	0				1151	15100	45	49	45	25	40		1151	15100	211	205	173	176	201
		1152	15200	0	0	0	0	0		1152	15200	0	0	0	0	0				1152	15200	43	48	41	30	40		1152	15200	214	209	173	165	200
		1153	15300	0	0	0	0	0		1153	15300	0	0	0	0	0				1153	15300	44	45	44	30	39		1153	15300	208	205	172	167	196
		1154	15400	0	0	0	0	0		1154	15400	0	0	0	0	0				1154	15400	46	46	43	30	38		1154	15400	207	200	173	168	192
		1155	15500	0	0	0	0	0		1155	15500	0	0	0	0	0				1155	15500	49	43	43	31	38		1155	15500	206	210	170	173	179
		1156	15600	0	0	0	0	0		1156	15600	0	0	0	0	0				1156	15600	47	42	42	32	40		1156	15600	203	199	177	172	174
		1157	15700	0	0	0	0	0		1157	15700	0	0	0	0	0				1157	15700	46	44	33	36	41		1157	15700	212	200	189	170	178
		1158	15800	0	0	0	0	0		1158	15800	0	0	0	0	0				1158	15800	42	38	34	34	40		1158	15800	208	206	182	169	184
		1159	15900	0	0	0	0	0		1159	15900	0	0	0	0	0				1159	15900	45	39	33	29	43		1159	15900	205	200	187	171	185
		1160	16000	0	0	0	0	0		1160	16000	0	0	0	0	0				1160	16000	45	40	33	33	39		1160	16000	199	207	184	172	190
		1161	16100	0	0	0	0	0		1161	16100	0	0	0	0	0				1161	16100	47	41	28	30	40		1161	16100	196	208	189	183	186
		1162	16200	0	0	0	0	0		1162	16200	0	0	0	0	0				1162	16200	46	39	31	31	35		1162	16200	191	206	183	186	192
		1163	16300	0	0	0	0	0		1163	16300	0	0	0	0	0				1163	16300	43	38	31	30	32		1163	16300	195	207	180	188	188
		1164	16400	0	0	0	0	0		1164	16400	0	0	0	0	0				1164	16400	39	33	33	36	32		1164	16400	209	212	186	176	187
		1165	16500	0	0	0	0	0		1165	16500	0	0	0	0	0				1165	16500	36	33	34	33	34		1165	16500	208	208	189	174	192
		1166	16600	0	0	0	0	0		1166	16600	0	0	0	0	0				1166	16600	36	33	35	34	36		1166	16600	207	212	185	183	180
		1167	16700	0	0	0	0	0		1167	16700	0	0	0	0	0				1167	16700	33	32	40	38	37		1167	16700	208	202	186	174	172
		1168	16800	0	0	0	0	0		1168	16800	0	0	0	0	0				1168	16800	32	39	38	39	38		1168	16800	210	198	190	168	171
		1169	16900	0	0	0	0	0		1169	16900	0	0	0	0	0				1169	16900	30	41	39	34	37		1169	16900	210	203	188	172	181
		1170	17000	0	0	0	0	0		1170	17000	0	0	0	0	0				1170	17000	27	42	39	33	34		1170	17000	212	198	191	170	181
		1171	17100	0	0	0	0	0		1171	17100	0	0	0	0	0				1171	17100	28	35	38	31	34		1171	17100	208	200	188	173	180
		1172	17200	0	0	0	0	0		1172	17200	0	0	0	0	0				1172	17200	30	36	39	34	31		1172	17200	209	204	187	178	188
		1173	17300	0	0	0	0	0		1173	17300	0	0	0	0	0				1173	17300	33	36	34	36	33		1173	17300	211	203	190	175	189
		1174	17400	0	0	0	0	0		1174	17400	0	0	0	0	0				1174	17400	33	28	36	38	30		1174	17400	211	212	197	172	182
		1175	17500	0	0	0	0	0		1175	17500	0	0	0	0	0				1175	17500	32	29	37	42	33		1175	17500	212	217	190	173	184
		1176	17600	0	0	0	0	0		1176	17600	0	0	0	0	0				1176	17600	31	27	38	45	31		1176	17600	206	223	190	177	184
		1177	17700	0	0	0	0	0		1177	17700	0	0	0	0	0				1177	17700	31	29	38	43	31		1177	17700	204	221	192	186	186
		1178	17800	0	0	0	0	0		1178	17800	0	0	0	0	0				1178	17800	32	31	39	41	29		1178	17800	207	219	191	191	193
		1179	17900	0	0	0	0	0		1179	17900	0	0	0	0	0				1179	17900	37	34	40	36	35		1179	17900	201	219	188	197	191
		1180	18000	0	0	0	0	0		1180	18000	0	0	0	0	0				1180	18000	38	36	40	35	33		1180	18000	201	212	193	192	185
		1181	18100	0	0	0	0	0		1181	18100	0	0	0	0	0				1181	18100	37	31	37	36	33		1181	18100	202	213	191	191	184
		1182	18200	0	0	0	0	0		1182	18200	0	0	0	0	0				1182	18200	40	34	42	36	33		1182	18200	201	205	188	194	187
		1183	18300	0	0	0	0	0		1183	18300	0	0	0	0	0				1183	18300	40	36	39	41	33		1183	18300	203	210	190	187	197
		1184	18400	0	0	0	0	0		1184	18400	0	0	0	0	0				1184	18400	48	37	36	37	32		1184	18400	196	207	187	191	197
		1185	18500	0	0	0	0	0		1185	18500	0	0	0	0	0				1185	18500	46	32	39	32	34		1185	18500	199	205	184	194	191
		1186	18600	0	0	0	0	0		1186	18600	0	0	0	0	0				1186	18600	44	33	37	28	30		1186	18600	203	199	182	196	199
		1187	18700	0	0	0	0	0		1187	18700	0	0	0	0	0				1187	18700	40	35	38	31	27		1187	18700	203	196	183	198	186
		1188	18800	0	0	0	0	0		1188	18800	0	0	0	0	0				1188	18800	38	37	42	40	24		1188	18800	210	204	184	199	184
		1189	18900	0	0	0	0	0		1189	18900	0	0	0	0	0				1189	18900	39	41	45	35	26		1189	18900	206	204	173	208	176
		1190	19000	0	0	0	0	0		1190	19000	0	0	0	0	0				1190	19000	40	43	44	35	26		1190	19000	193	211	174	205	182
		1191	19100	0	0	0	0	0		1191	19100	0	0	0	0	0				1191	19100	40	40	42	31	29		1191	19100	201	215	181	195	176
		1192	19200	0	0	0	0	0		1192	19200	0	0	0	0	0				1192	19200	39	42	43	31	26		1192	19200	197	214	185	196	187
		1193	19300	0	0	0	0	0		1193	19300	0	0	0	0	0				1193	19300	39	38	39	32	27		1193	19300	185	205	199	185	187
		1194	19400	0	0	0	0	0		1194	19400	0	0	0	0	0				1194	19400	41	36	32	35	28		1194	19400	186	201	206	180	190
		1195	19500	0	0	0	0	0		1195	19500	0	0	0	0	0				1195	19500	35	37	30	34	32		1195	19500	193	195	209	182	187
		1196	19600	0	0	0	0	0		1196	19600	0	0	0	0	0				1196	19600	36	37	33	34	32		1196	19600	206	202	208	183	189
		1197	19700	0	0	0	0	0		1197	19700	0	0	0	0	0				1197	19700	30	42	36	32	30		1197	19700	206	205	194	188	185
		1198	19800	0	0	0	0	0		1198	19800	0	0	0	0	0				1198	19800	34	42	37	31	36		1198	19800	208	208	201	187	180
		1199	19900	0	0	0	0	0		1199	19900	0	0	0	0	0				1199	19900	39	44	37	28	38		1199	19900	215	203	196	191	172
		1200	20000	0	0	0	0	0		1200	20000	0	0	0	0	0				1200	20000	36	43	45	27	37		1200	20000	217	205	189	192	181
		1201	20100	0	0	0	0	0		1201	20100	0	0	0	0	0				1201	20100	35	48	48	26	38		1201	20100	214	199	186	189	179
		1202	20200	0	0	0	0	0		1202	20200	0	0	0	0	0				1202	20200	36	48	50	27	37		1202	20200	217	198	196	195	184
		1203	20300	0	0	0	0	0		1203	20300	0	0	0	0	0				1203	20300	40	52	40	29	36		1203	20300	209	195	202	192	184
		1204	20400	0	0	0	0	0		1204	20400	0	0	0	0	0				1204	20400	36	49	40	28	35		1204	20400	215	195	200	198	191
		1205	20500	0	0	0	0	0		1205	20500	0	0	0	0	0				1205	20500	35	49	38	31	36		1205	20500	216	193	197	190	193
		1206	20600	0	0	0	0	0		1206	20600	0	0	0	0	0				1206	20600	43	43	40	28	42		1206	20600	210	195	195	197	186
		1207	20700	0	0	0	0	0		1207	20700	0	0	0	0	0				1207	20700	44	40	39	34	44		1207	20700	207	205	200	191	186
		1208	20800	0	0	0	0	0		1208	20800	0	0	0	0	0				1208	20800	45	37	37	38	46		1208	20800	198	203	197	193	183
		1209	20900	0	0	0	0	0		1209	20900	0	0	0	0	0				1209	20900	46	34	39	32	48		1209	20900	197	217	197	201	186
		1210	21000	0	0	0	0	0		1210	21000	0	0	0	0	0				1210	21000	44	35	37	37	45		1210	21000	202	221	197	199	187
		1211	21100	0	0	0	0	0		1211	21100	0	0	0	0	0				1211	21100	46	34	40	39	42		1211	21100	202	231	198	193	191
		1212	21200	0	0	0	0	0		1212	21200	0	0	0	0	0				1212	21200	50	36	42	39	40		1212	21200	198	217	192	190	192
		1213	21300	0	0	0	0	0		1213	21300	0	0	0	0	0				1213	21300	49	36	42	39	41		1213	21300	208	218	195	195	194
		1214	21400	0	0	0	0	0		1214	21400	0	0	0	0	0				1214	21400	45	37	45	45	41		1214	21400	220	213	192	190	201
		1215	21500	0	0	0	0	0		1215	21500	0	0	0	0	0				1215	21500	45	37	45	47	44		1215	21500	227	216	192	186	197
		1216	21600	0	0	0	0	0		1216	21600	0	0	0	0	0				1216	21600	43	37	44	44	43		1216	21600	231	218	191	196	206
		1217	21700	0	0	0	0	0		1217	21700	0	0	0	0	0				1217	21700	50	33	45	42	40		1217	21700	229	227	187	192	217
		1218	21800	0	0	0	0	0		1218	21800	0	0	0	0	0				1218	21800	54	32	41	36	36		1218	21800	222	232	194	192	214
		1219	21900	0	0	0	0	0		1219	21900	0	0	0	0	0				1219	21900	56	31	37	42	38		1219	21900	211	231	199	201	211
		1220	22000	0	0	0	0	0		1220	22000	0	0	0	0	0				1220	22000	58	29	42	46	37		1220	22000	207	233	196	193	209
		1221	22100	0	0	0	0	0		1221	22100	0	0	0	0	0				1221	22100	64	30	42	46	35		1221	22100	208	228	197	198	208
		1222	22200	0	0	0	0	0		1222	22200	0	0	0	0	0				1222	22200	63	31	41	43	38		1222	22200	209	233	200	209	205
		1223	22300	0	0	0	0	0		1223	22300	0	0	0	0	0				1223	22300	65	39	42	43	40		1223	22300	206	224	195	211	198
		1224	22400	0	0	0	0	0		1224	22400	0	0	0	0	0				1224	22400	66	42	34	44	39		1224	22400	210	224	194	215	195
		1225	22500	0	0	0	0	0		1225	22500	0	0	0	0	0				1225	22500	62	43	32	48	36		1225	22500	208	224	201	210	196
		1226	22600	0	0	0	0	0		1226	22600	0	0	0	0	0				1226	22600	54	48	29	50	39		1226	22600	212	220	193	206	183
		1227	22700	0	0	0	0	0		1227	22700	0	0	0	0	0				1227	22700	52	47	33	45	38		1227	22700	209	218	185	210	181
		1228	22800	0	0	0	0	0		1228	22800	0	0	0	0	0				1228	22800	49	40	31	48	43		1228	22800	205	226	186	218	184
		1229	22900	0	0	0	0	0		1229	22900	0	0	0	0	0				1229	22900	49	36	30	46	42		1229	22900	209	226	187	211	188
		1230	23000	0	0	0	0	0		1230	23000	0	0	0	0	0				1230	23000	46	41	29	49	40		1230	23000	213	217	189	209	190
		1231	23100	0	0	0	0	0		1231	23100	0	0	0	0	0				1231	23100	47	39	29	51	39		1231	23100	205	218	191	211	200
		1232	23200	0	0	0	0	0		1232	23200	0	0	0	0	0				1232	23200	45	41	31	48	39		1232	23200	203	216	196	212	197
		1233	23300	0	0	0	0	0		1233	23300	0	0	0	0	0				1233	23300	45	39	28	52	37		1233	23300	206	220	201	204	198
		1234	23400	0	0	0	0	0		1234	23400	0	0	0	0	0				1234	23400	47	34	26	54	40		1234	23400	208	215	202	207	197
		1235	23500	0	0	0	0	0		1235	23500	0	0	0	0	0				1235	23500	39	37	28	54	39		1235	23500	218	212	204	201	202
		1236	23600	0	0	0	0	0		1236	23600	0	0	0	0	0				1236	23600	41	42	30	53	42		1236	23600	220	216	205	199	197
		1237	23700	0	0	0	0	0		1237	23700	0	0	0	0	0				1237	23700	38	43	32	49	41		1237	23700	220	219	218	200	199
		1238	23800	0	0	0	0	0		1238	23800	0	0	0	0	0				1238	23800	36	39	33	52	45		1238	23800	225	222	212	194	189
		1239	23900	0	0	0	0	0		1239	23900	0	0	0	0	0				1239	23900	42	47	34	51	43		1239	23900	222	216	218	196	187
		1240	24000	0	0	0	0	0		1240	24000	0	0	0	0	0				1240	24000	41	48	42	46	40		1240	24000	220	211	213	199	188
		1241	24100	0	0	0	0	0		1241	24100	0	0	0	0	0				1241	24100	42	50	40	53	36		1241	24100	225	214	205	207	193
		1242	24200	0	0	0	0	0		1242	24200	0	0	0	0	0				1242	24200	47	48	39	53	33		1242	24200	224	207	207	211	186
		1243	24300	0	0	0	0	0		1243	24300	0	0	0	0	0				1243	24300	46	43	38	48	33		1243	24300	229	205	204	212	183
		1244	24400	0	0	0	0	0		1244	24400	0	0	0	0	0				1244	24400	48	42	41	46	33		1244	24400	225	206	199	215	187
		1245	24500	0	0	0	0	0		1245	24500	0	0	0	0	0				1245	24500	43	47	45	42	29		1245	24500	220	211	198	217	192
		1246	24600	0	0	0	0	0		1246	24600	0	0	0	0	0				1246	24600	41	45	44	44	31		1246	24600	217	214	207	220	194
		1247	24700	0	0	0	0	0		1247	24700	0	0	0	0	0				1247	24700	43	46	38	45	30		1247	24700	220	216	214	215	200
		1248	24800	0	0	0	0	0		1248	24800	0	0	0	0	0				1248	24800	45	48	40	47	29		1248	24800	224	215	212	210	196
		1249	24900	0	0	0	0	0		1249	24900	0	0	0	0	0				1249	24900	44	53	43	47	30		1249	24900	221	211	205	209	201
		1250	25000	0	0	0	0	0		1250	25000	0	0	0	0	0				1250	25000	40	54	41	46	32		1250	25000	220	214	204	208	201
		1251	25100	0	0	0	0	0		1251	25100	0	0	0	0	0				1251	25100	44	59	39	45	29		1251	25100	218	215	204	208	212
		1252	25200	0	0	0	0	0		1252	25200	0	0	0	0	0				1252	25200	50	64	43	42	29		1252	25200	220	201	209	214	213
		1253	25300	0	0	0	0	0		1253	25300	0	0	0	0	0				1253	25300	47	65	44	41	33		1253	25300	213	199	212	210	208
		1254	25400	0	0	0	0	0		1254	25400	0	0	0	0	0				1254	25400	53	63	47	47	30		1254	25400	211	206	205	204	216
		1255	25500	0	0	0	0	0		1255	25500	0	0	0	0	0				1255	25500	51	59	46	46	34		1255	25500	215	208	204	201	212
		1256	25600	0	0	0	0	0		1256	25600	0	0	0	0	0				1256	25600	48	60	47	49	34		1256	25600	211	205	204	199	207
		1257	25700	0	0	0	0	0		1257	25700	0	0	0	0	0				1257	25700	48	60	45	49	39		1257	25700	208	200	200	202	206
		1258	25800	0	0	0	0	0		1258	25800	0	0	0	0	0				1258	25800	49	56	42	49	39		1258	25800	201	203	208	204	205
		1259	25900	0	0	0	0	0		1259	25900	0	0	0	0	0				1259	25900	48	52	40	47	40		1259	25900	195	200	209	199	197
		1260	26000	0	0	0	0	0		1260	26000	0	0	0	0	0				1260	26000	51	51	42	44	39		1260	26000	197	213	213	198	198
		1261	26100	0	0	0	0	0		1261	26100	0	0	0	0	0				1261	26100	51	49	47	44	41		1261	26100	203	216	215	206	199
		1262	26200	0	0	0	0	0		1262	26200	0	0	0	0	0				1262	26200	51	52	44	41	40		1262	26200	211	217	216	214	203
		1263	26300	0	0	0	0	0		1263	26300	0	0	0	0	0				1263	26300	52	46	44	43	39		1263	26300	205	214	217	211	200
		1264	26400	0	0	0	0	0		1264	26400	0	0	0	0	0				1264	26400	44	45	47	41	41		1264	26400	216	219	211	206	199
		1265	26500	0	0	0	0	0		1265	26500	0	0	0	0	0				1265	26500	42	42	50	40	42		1265	26500	211	227	214	206	200
		1266	26600	0	0	0	0	0		1266	26600	0	0	0	0	0				1266	26600	46	43	52	40	36		1266	26600	214	219	217	201	200
		1267	26700	0	0	0	0	0		1267	26700	0	0	0	0	0				1267	26700	45	42	54	38	38		1267	26700	209	224	212	203	200
		1268	26800	0	0	0	0	0		1268	26800	0	0	0	0	0				1268	26800	44	39	55	38	48		1268	26800	214	227	210	213	197
		1269	26900	0	0	0	0	0		1269	26900	0	0	0	0	0				1269	26900	40	40	57	44	48		1269	26900	224	219	199	208	193
		1270	27000	0	0	0	0	0		1270	27000	0	0	0	0	0				1270	27000	42	40	58	46	55		1270	27000	223	225	198	202	187
		1271	27100	0	0	0	0	0		1271	27100	0	0	0	0	0				1271	27100	45	41	65	50	54		1271	27100	225	226	203	206	186
		1272	27200	0	0	0	0	0		1272	27200	0	0	0	0	0				1272	27200	44	42	66	51	60		1272	27200	228	227	201	209	182
		1273	27300	0	0	0	0	0		1273	27300	0	0	0	0	0				1273	27300	49	43	62	53	59		1273	27300	221	228	212	207	189
		1274	27400	0	0	0	0	0		1274	27400	0	0	0	0	0				1274	27400	46	44	58	53	57		1274	27400	222	217	207	199	201
		1275	27500	0	0	0	0	0		1275	27500	0	0	0	0	0				1275	27500	46	43	58	55	58		1275	27500	212	211	207	195	203
		1276	27600	0	0	0	0	0		1276	27600	0	0	0	0	0				1276	27600	47	42	57	50	53		1276	27600	211	218	209	204	206
		1277	27700	0	0	0	0	0		1277	27700	0	0	0	0	0				1277	27700	41	40	54	57	49		1277	27700	206	219	216	198	215
		1278	27800	0	0	0	0	0		1278	27800	0	0	0	0	0				1278	27800	40	40	53	57	49		1278	27800	207	225	212	193	212
		1279	27900	0	0	0	0	0		1279	27900	0	0	0	0	0				1279	27900	41	42	52	59	52		1279	27900	211	227	208	190	215
		1280	28000	0	0	0	0	0		1280	28000	0	0	0	0	0				1280	28000	35	43	51	58	56		1280	28000	209	221	214	188	213
		1281	28100	0	0	0	0	0		1281	28100	0	0	0	0	0				1281	28100	37	48	51	54	45		1281	28100	208	225	213	196	215
		1282	28200	0	0	0	0	0		1282	28200	0	0	0	0	0				1282	28200	38	46	47	53	50		1282	28200	214	226	212	198	218
		1283	28300	0	0	0	0	0		1283	28300	0	0	0	0	0				1283	28300	40	50	43	49	47		1283	28300	211	222	220	205	220
		1284	28400	0	0	0	0	0		1284	28400	0	0	0	0	0				1284	28400	37	48	41	52	47		1284	28400	212	232	213	206	218
		1285	28500	0	0	0	0	0		1285	28500	0	0	0	0	0				1285	28500	42	49	35	49	48		1285	28500	213	231	217	201	222
		1286	28600	0	0	0	0	0		1286	28600	0	0	0	0	0				1286	28600	39	53	40	46	50		1286	28600	225	227	213	205	221
		1287	28700	0	0	0	0	0		1287	28700	0	0	0	0	0				1287	28700	44	50	39	49	51		1287	28700	221	221	212	203	223
		1288	28800	0	0	0	0	0		1288	28800	0	0	0	0	0				1288	28800	46	49	34	47	55		1288	28800	217	220	216	205	217
		1289	28900	0	0	0	0	0		1289	28900	0	0	0	0	0				1289	28900	50	46	38	41	52		1289	28900	217	223	211	206	216
		1290	29000	0	0	0	0	0		1290	29000	0	0	0	0	0				1290	29000	50	53	37	37	50		1290	29000	207	218	215	211	219
		1291	29100	0	0	0	0	0		1291	29100	0	0	0	0	0				1291	29100	46	50	43	34	44		1291	29100	207	221	213	221	215
		1292	29200	0	0	0	0	0		1292	29200	0	0	0	0	0				1292	29200	45	52	43	33	43		1292	29200	209	220	213	222	218
		1293	29300	0	0	0	0	0		1293	29300	0	0	0	0	0				1293	29300	48	54	42	38	42		1293	29300	211	230	216	220	218
		1294	29400	0	0	0	0	0		1294	29400	0	0	0	0	0				1294	29400	46	53	39	36	46		1294	29400	211	221	219	216	223
		1295	29500	0	0	0	0	0		1295	29500	0	0	0	0	0				1295	29500	47	53	42	42	43		1295	29500	201	220	221	215	225
		1296	29600	0	0	0	0	0		1296	29600	0	0	0	0	0				1296	29600	45	54	48	39	45		1296	29600	206	223	221	220	222
		1297	29700	0	0	0	0	0		1297	29700	0	0	0	0	0				1297	29700	50	59	46	40	47		1297	29700	202	221	223	218	218
		1298	29800	0	0	0	0	0		1298	29800	0	0	0	0	0				1298	29800	50	60	45	42	48		1298	29800	202	224	220	208	217
		1299	29900	0	0	0	0	0		1299	29900	0	0	0	0	0				1299	29900	59	58	48	39	48		1299	29900	201	226	220	210	214
		1300	30000	0	0	0	0	0		1300	30000	0	0	0	0	0				1300	30000	57	63	52	44	45		1300	30000	195	226	214	213	218
		1301	30100	0	0	0	0	0		1301	30100	0	0	0	0	0				1301	30100	51	62	52	45	48		1301	30100	197	223	225	208	218
		1302	30200	0	0	0	0	0		1302	30200	0	0	0	0	0				1302	30200	47	59	45	40	46		1302	30200	209	225	222	207	222
		1303	30300	0	0	0	0	0		1303	30300	0	0	0	0	0				1303	30300	47	62	47	41	43		1303	30300	203	219	224	211	218
		1304	30400	0	0	0	0	0		1304	30400	0	0	0	0	0				1304	30400	49	52	47	44	46		1304	30400	196	223	218	212	223
		1305	30500	0	0	0	0	0		1305	30500	0	0	0	0	0				1305	30500	53	51	46	44	45		1305	30500	194	228	220	214	224
		1306	30600	0	0	0	0	0		1306	30600	0	0	0	0	0				1306	30600	62	50	44	44	48		1306	30600	197	228	230	221	220
		1307	30700	0	0	0	0	0		1307	30700	0	0	0	0	0				1307	30700	57	51	47	49	52		1307	30700	205	237	231	220	227
		1308	30800	0	0	0	0	0		1308	30800	0	0	0	0	0				1308	30800	60	53	49	52	53		1308	30800	206	233	229	217	223
		1309	30900	0	0	0	0	0		1309	30900	0	0	0	0	0				1309	30900	60	49	46	54	52		1309	30900	211	235	234	217	219
		1310	31000	0	0	0	0	0		1310	31000	0	0	0	0	0				1310	31000	60	51	50	54	50		1310	31000	214	238	234	221	217
		1311	31100	0	0	0	0	0		1311	31100	0	0	0	0	0				1311	31100	63	47	46	54	48		1311	31100	218	235	232	226	213
		1312	31200	0	0	0	0	0		1312	31200	0	0	0	0	0				1312	31200	57	44	47	56	50		1312	31200	220	229	235	220	210
		1313	31300	0	0	0	0	0		1313	31300	0	0	0	0	0				1313	31300	55	47	46	57	49		1313	31300	220	233	232	215	203
		1314	31400	0	0	0	0	0		1314	31400	0	0	0	0	0				1314	31400	55	50	46	53	44		1314	31400	223	231	235	215	216
		1315	31500	0	0	0	0	0		1315	31500	0	0	0	0	0				1315	31500	48	44	40	51	44		1315	31500	224	238	241	218	212
		1316	31600	0	0	0	0	0		1316	31600	0	0	0	0	0				1316	31600	48	47	40	52	41		1316	31600	216	240	244	211	216
		1317	31700	0	0	0	0	0		1317	31700	0	0	0	0	0				1317	31700	46	43	46	51	41		1317	31700	216	235	242	211	212
		1318	31800	0	0	0	0	0		1318	31800	0	0	0	0	0				1318	31800	41	39	46	53	43		1318	31800	221	227	236	209	208
		1319	31900	0	0	0	0	0		1319	31900	0	0	0	0	0				1319	31900	39	45	49	56	41		1319	31900	226	229	233	213	212
		1320	32000	0	0	0	0	0		1320	32000	0	0	0	0	0				1320	32000	40	50	49	56	37		1320	32000	223	221	239	211	218
		1321	32100	0	0	0	0	0		1321	32100	0	0	0	0	0				1321	32100	42	53	54	56	36		1321	32100	223	213	236	204	220
		1322	32200	0	0	0	0	0		1322	32200	0	0	0	0	0				1322	32200	40	54	54	60	37		1322	32200	223	217	232	206	222
		1323	32300	0	0	0	0	0		1323	32300	0	0	0	0	0				1323	32300	44	52	50	59	38		1323	32300	217	218	239	207	221
		1324	32400	0	0	0	0	0		1324	32400	0	0	0	0	0				1324	32400	46	52	57	53	42		1324	32400	219	216	230	213	225
		1325	32500	0	0	0	0	0		1325	32500	0	0	0	0	0				1325	32500	47	52	56	55	45		1325	32500	208	216	231	205	231
		1326	32600	0	0	0	0	0		1326	32600	0	0	0	0	0				1326	32600	48	52	54	51	47		1326	32600	208	214	231	207	232
		1327	32700	0	0	0	0	0		1327	32700	0	0	0	0	0				1327	32700	45	50	54	51	43		1327	32700	214	221	235	204	224
		1328	32800	0	0	0	0	0		1328	32800	0	0	0	0	0				1328	32800	45	56	54	50	44		1328	32800	214	216	236	207	224
		1329	32900	0	0	0	0	0		1329	32900	0	0	0	0	0				1329	32900	46	52	58	50	44		1329	32900	203	224	233	208	224
		1330	33000	0	0	0	0	0		1330	33000	0	0	0	0	0				1330	33000	40	49	58	54	37		1330	33000	213	219	233	209	230
		1331	33100	0	0	0	0	0		1331	33100	0	0	0	0	0				1331	33100	43	48	62	53	39		1331	33100	212	218	225	211	229
		1332	33200	0	0	0	0	0		1332	33200	0	0	0	0	0				1332	33200	47	52	57	53	38		1332	33200	214	215	232	204	236
		1333	33300	0	0	0	0	0		1333	33300	0	0	0	0	0				1333	33300	48	52	56	52	35		1333	33300	207	212	233	204	235
		1334	33400	0	0	0	0	0		1334	33400	0	0	0	0	0				1334	33400	46	56	56	55	39		1334	33400	205	216	230	204	233
		1335	33500	0	0	0	0	0		1335	33500	0	0	0	0	0				1335	33500	52	58	51	47	41		1335	33500	194	223	233	207	223
		1336	33600	0	0	0	0	0		1336	33600	0	0	0	0	0				1336	33600	50	55	50	46	41		1336	33600	194	230	240	204	221
		1337	33700	0	0	0	0	0		1337	33700	0	0	0	0	0				1337	33700	41	57	52	43	44		1337	33700	199	224	242	212	220
		1338	33800	0	0	0	0	0		1338	33800	0	0	0	0	0				1338	33800	39	59	55	41	43		1338	33800	207	224	233	209	219
		1339	33900	0	0	0	0	0		1339	33900	0	0	0	0	0				1339	33900	35	57	54	42	43		1339	33900	210	228	228	220	218
		1340	34000	0	0	0	0	0		1340	34000	0	0	0	0	0				1340	34000	37	57	56	43	43		1340	34000	217	230	219	210	212
		1341	34100	0	0	0	0	0		1341	34100	0	0	0	0	0				1341	34100	38	56	56	43	41		1341	34100	205	227	221	208	217
		1342	34200	0	0	0	0	0		1342	34200	0	0	0	0	0				1342	34200	38	54	52	42	43		1342	34200	199	228	221	204	216
		1343	34300	0	0	0	0	0		1343	34300	0	0	0	0	0				1343	34300	35	53	51	43	44		1343	34300	188	225	214	208	213
		1344	34400	0	0	0	0	0		1344	34400	0	0	0	0	0				1344	34400	35	51	50	41	44		1344	34400	197	233	218	211	209
		1345	34500	0	0	0	0	0		1345	34500	0	0	0	0	0				1345	34500	37	55	48	39	48		1345	34500	199	233	226	218	209
		1346	34600	0	0	0	0	0		1346	34600	0	0	0	0	0				1346	34600	39	52	49	36	43		1346	34600	207	236	227	216	209
		1347	34700	0	0	0	0	0		1347	34700	0	0	0	0	0				1347	34700	42	54	49	36	40		1347	34700	209	241	221	221	224
		1348	34800	0	0	0	0	0		1348	34800	0	0	0	0	0				1348	34800	42	56	49	41	38		1348	34800	200	233	223	219	222
		1349	34900	0	0	0	0	0		1349	34900	0	0	0	0	0				1349	34900	40	55	47	39	41		1349	34900	197	225	234	225	223
		1350	35000	0	0	0	0	0		1350	35000	0	0	0	0	0				1350	35000	37	51	49	41	39		1350	35000	203	234	233	222	217
		1351	35100	0	0	0	0	0		1351	35100	0	0	0	0	0				1351	35100	38	53	48	38	36		1351	35100	201	234	237	224	218
		1352	35200	0	0	0	0	0		1352	35200	0	0	0	0	0				1352	35200	34	54	49	35	37		1352	35200	200	233	238	220	214
		1353	35300	0	0	0	0	0		1353	35300	0	0	0	0	0				1353	35300	37	54	43	36	37		1353	35300	196	232	242	227	221
		1354	35400	0	0	0	0	0		1354	35400	0	0	0	0	0				1354	35400	30	50	46	39	36		1354	35400	209	235	242	227	220
		1355	35500	0	0	0	0	0		1355	35500	0	0	0	0	0				1355	35500	30	46	46	47	37		1355	35500	210	236	232	218	223
		1356	35600	0	0	0	0	0		1356	35600	0	0	0	0	0				1356	35600	27	45	51	47	39		1356	35600	202	238	229	209	227
		1357	35700	0	0	0	0	0		1357	35700	0	0	0	0	0				1357	35700	27	48	46	46	43		1357	35700	202	229	225	202	228
		1358	35800	0	0	0	0	0		1358	35800	0	0	0	0	0				1358	35800	28	46	43	47	46		1358	35800	208	232	226	203	226
		1359	35900	0	0	0	0	0		1359	35900	0	0	0	0	0				1359	35900	32	47	42	48	48		1359	35900	204	234	231	205	226
		1360	36000	0	0	0	0	0		1360	36000	0	0	0	0	0				1360	36000	32	44	37	45	47		1360	36000	210	231	233	210	218
		1361	36100	0	0	0	0	0		1361	36100	0	0	0	0	0				1361	36100	33	44	41	47	48		1361	36100	207	238	219	208	214
		1362	36200	0	0	0	0	0		1362	36200	0	0	0	0	0				1362	36200	36	42	41	45	48		1362	36200	211	241	222	205	214
		1363	36300	0	0	0	0	0		1363	36300	0	0	0	0	0				1363	36300	35	41	39	49	50		1363	36300	207	230	225	204	219
		1364	36400	0	0	0	0	0		1364	36400	0	0	0	0	0				1364	36400	43	42	38	47	54		1364	36400	205	234	226	202	214
		1365	36500	0	0	0	0	0		1365	36500	0	0	0	0	0				1365	36500	42	42	37	47	58		1365	36500	199	229	221	209	215
		1366	36600	0	0	0	0	0		1366	36600	0	0	0	0	0				1366	36600	42	47	42	46	62		1366	36600	204	220	212	207	213
		1367	36700	0	0	0	0	0		1367	36700	0	0	0	0	0				1367	36700	42	46	36	42	61		1367	36700	203	222	218	212	202
		1368	36800	0	0	0	0	0		1368	36800	0	0	0	0	0				1368	36800	43	44	39	39	55		1368	36800	194	222	227	207	201
		1369	36900	0	0	0	0	0		1369	36900	0	0	0	0	0				1369	36900	51	48	44	41	56		1369	36900	193	224	231	207	202
		1370	37000	0	0	0	0	0		1370	37000	0	0	0	0	0				1370	37000	53	48	48	41	53		1370	37000	181	232	222	210	208
		1371	37100	0	0	0	0	0		1371	37100	0	0	0	0	0				1371	37100	43	47	45	39	48		1371	37100	188	236	227	214	217
		1372	37200	0	0	0	0	0		1372	37200	0	0	0	0	0				1372	37200	44	46	48	38	52		1372	37200	190	236	226	211	211
		1373	37300	0	0	0	0	0		1373	37300	0	0	0	0	0				1373	37300	46	51	50	37	49		1373	37300	188	230	227	214	218
		1374	37400	0	0	0	0	0		1374	37400	0	0	0	0	0				1374	37400	43	49	51	38	52		1374	37400	190	225	219	213	205
		1375	37500	0	0	0	0	0		1375	37500	0	0	0	0	0				1375	37500	36	52	51	40	49		1375	37500	195	229	218	210	203
		1376	37600	0	0	0	0	0		1376	37600	0	0	0	0	0				1376	37600	38	50	52	40	43		1376	37600	196	229	222	218	209
		1377	37700	0	0	0	0	0		1377	37700	0	0	0	0	0				1377	37700	35	53	48	41	40		1377	37700	199	237	220	217	205
		1378	37800	0	0	0	0	0		1378	37800	0	0	0	0	0				1378	37800	39	55	48	44	39		1378	37800	199	232	221	212	197
		1379	37900	0	0	0	0	0		1379	37900	0	0	0	0	0				1379	37900	43	50	48	43	43		1379	37900	204	230	219	217	194
		1380	38000	0	0	0	0	0		1380	38000	0	0	0	0	0				1380	38000	46	55	46	44	41		1380	38000	197	222	226	215	202
		1381	38100	0	0	0	0	0		1381	38100	0	0	0	0	0				1381	38100	44	53	47	45	49		1381	38100	207	226	219	211	200
		1382	38200	0	0	0	0	0		1382	38200	0	0	0	0	0				1382	38200	51	56	48	50	53		1382	38200	205	228	223	207	202
		1383	38300	0	0	0	0	0		1383	38300	0	0	0	0	0				1383	38300	47	59	41	52	45		1383	38300	208	229	219	210	212
		1384	38400	0	0	0	0	0		1384	38400	0	0	0	0	0				1384	38400	44	61	44	55	47		1384	38400	207	232	219	204	206
		1385	38500	0	0	0	0	0		1385	38500	0	0	0	0	0				1385	38500	41	63	44	55	53		1385	38500	199	235	219	203	200
		1386	38600	0	0	0	0	0		1386	38600	0	0	0	0	0				1386	38600	38	58	42	47	52		1386	38600	198	236	223	200	207
		1387	38700	0	0	0	0	0		1387	38700	0	0	0	0	0				1387	38700	36	57	42	47	50		1387	38700	214	234	223	208	203
		1388	38800	0	0	0	0	0		1388	38800	0	0	0	0	0				1388	38800	41	57	44	45	46		1388	38800	212	229	223	212	204
		1389	38900	0	0	0	0	0		1389	38900	0	0	0	0	0				1389	38900	45	58	50	42	41		1389	38900	217	229	211	206	204
		1390	39000	0	0	0	0	0		1390	39000	0	0	0	0	0				1390	39000	44	54	50	42	45		1390	39000	209	225	211	202	197
		1391	39100	0	0	0	0	0		1391	39100	0	0	0	0	0				1391	39100	43	57	53	43	45		1391	39100	207	229	217	205	207
		1392	39200	0	0	0	0	0		1392	39200	0	0	0	0	0				1392	39200	48	61	51	40	40		1392	39200	206	232	219	197	205
		1393	39300	0	0	0	0	0		1393	39300	0	0	0	0	0				1393	39300	43	59	48	42	43		1393	39300	204	230	214	206	202
		1394	39400	0	0	0	0	0		1394	39400	0	0	0	0	0				1394	39400	45	56	48	45	46		1394	39400	206	229	218	208	196
		1395	39500	0	0	0	0	0		1395	39500	0	0	0	0	0				1395	39500	43	58	46	45	47		1395	39500	209	231	214	213	202
		1396	39600	0	0	0	0	0		1396	39600	0	0	0	0	0				1396	39600	41	54	49	45	41		1396	39600	211	234	221	213	210
		1397	39700	0	0	0	0	0		1397	39700	0	0	0	0	0				1397	39700	45	50	46	49	44		1397	39700	210	238	223	217	217
		1398	39800	0	0	0	0	0		1398	39800	0	0	0	0	0				1398	39800	44	53	49	47	48		1398	39800	209	222	210	211	215
		1399	39900	0	0	0	0	0		1399	39900	0	0	0	0	0				1399	39900	40	50	48	52	51		1399	39900	209	221	217	212	200
		1400	40000	0	0	0	0	0		1400	40000	0	0	0	0	0				1400	40000	38	51	41	55	51		1400	40000	213	217	221	210	201
		1401	40100	0	0	0	0	0		1401	40100	0	0	0	0	0				1401	40100	42	49	44	56	51		1401	40100	216	217	221	210	204
		1402	40200	0	0	0	0	0		1402	40200	0	0	0	0	0				1402	40200	46	50	47	53	45		1402	40200	222	212	217	212	208
		1403	40300	0	0	0	0	0		1403	40300	0	0	0	0	0				1403	40300	43	48	48	48	45		1403	40300	222	217	215	218	204
		1404	40400	0	0	0	0	0		1404	40400	0	0	0	0	0				1404	40400	42	46	47	50	43		1404	40400	223	222	209	214	204
		1405	40500	0	0	0	0	0		1405	40500	0	0	0	0	0				1405	40500	40	42	47	52	48		1405	40500	214	226	208	211	195
		1406	40600	0	0	0	0	0		1406	40600	0	0	0	0	0				1406	40600	35	41	47	49	52		1406	40600	217	223	210	219	189
		1407	40700	0	0	0	0	0		1407	40700	0	0	0	0	0				1407	40700	42	38	40	49	47		1407	40700	220	225	221	211	197
		1408	40800	0	0	0	0	0		1408	40800	0	0	0	0	0				1408	40800	48	43	39	47	53		1408	40800	211	219	220	203	202
		1409	40900	0	0	0	0	0		1409	40900	0	0	0	0	0				1409	40900	50	44	41	41	50		1409	40900	205	220	214	212	204
		1410	41000	0	0	0	0	0		1410	41000	0	0	0	0	0				1410	41000	48	46	40	39	51		1410	41000	206	220	209	212	209
		1411	41100	0	0	0	0	0		1411	41100	0	0	0	0	0				1411	41100	49	49	43	38	50		1411	41100	215	222	213	218	211
		1412	41200	0	0	0	0	0		1412	41200	0	0	0	0	0				1412	41200	54	51	40	43	56		1412	41200	211	225	223	213	206
		1413	41300	0	0	0	0	0		1413	41300	0	0	0	0	0				1413	41300	48	49	35	43	53		1413	41300	218	227	226	207	207
		1414	41400	0	0	0	0	0		1414	41400	0	0	0	0	0				1414	41400	46	51	35	49	54		1414	41400	213	225	226	209	216
		1415	41500	0	0	0	0	0		1415	41500	0	0	0	0	0				1415	41500	46	48	39	52	56		1415	41500	213	234	214	211	226
		1416	41600	0	0	0	0	0		1416	41600	0	0	0	0	0				1416	41600	48	47	39	54	48		1416	41600	209	231	215	209	225
		1417	41700	0	0	0	0	0		1417	41700	0	0	0	0	0				1417	41700	45	46	42	50	50		1417	41700	214	240	211	211	218
		1418	41800	0	0	0	0	0		1418	41800	0	0	0	0	0				1418	41800	49	46	38	47	46		1418	41800	219	240	221	216	220
		1419	41900	0	0	0	0	0		1419	41900	0	0	0	0	0				1419	41900	53	49	38	50	45		1419	41900	214	232	216	211	218
		1420	42000	0	0	0	0	0		1420	42000	0	0	0	0	0				1420	42000	49	55	38	52	50		1420	42000	220	232	213	210	220
		1421	42100	0	0	0	0	0		1421	42100	0	0	0	0	0				1421	42100	47	56	38	56	46		1421	42100	212	231	211	211	219
		1422	42200	0	0	0	0	0		1422	42200	0	0	0	0	0				1422	42200	41	53	36	52	47		1422	42200	215	235	202	208	227
		1423	42300	0	0	0	0	0		1423	42300	0	0	0	0	0				1423	42300	38	51	33	53	43		1423	42300	214	224	209	215	231
		1424	42400	0	0	0	0	0		1424	42400	0	0	0	0	0				1424	42400	47	54	35	52	48		1424	42400	210	216	206	216	219
		1425	42500	0	0	0	0	0		1425	42500	0	0	0	0	0				1425	42500	47	53	40	58	46		1425	42500	225	210	205	198	226
		1426	42600	0	0	0	0	0		1426	42600	0	0	0	0	0				1426	42600	45	46	42	54	42		1426	42600	218	217	206	193	226
		1427	42700	0	0	0	0	0		1427	42700	0	0	0	0	0				1427	42700	42	53	46	57	40		1427	42700	221	210	205	200	226
		1428	42800	0	0	0	0	0		1428	42800	0	0	0	0	0				1428	42800	42	53	46	54	39		1428	42800	221	212	207	204	223
		1429	42900	0	0	0	0	0		1429	42900	0	0	0	0	0				1429	42900	44	48	45	62	39		1429	42900	223	215	205	199	222
		1430	43000	0	0	0	0	0		1430	43000	0	0	0	0	0				1430	43000	45	51	48	55	38		1430	43000	223	221	207	197	220
		1431	43100	0	0	0	0	0		1431	43100	0	0	0	0	0				1431	43100	46	47	48	50	40		1431	43100	230	223	207	192	224
		1432	43200	0	0	0	0	0		1432	43200	0	0	0	0	0				1432	43200	45	47	50	49	36		1432	43200	227	230	201	187	221
		1433	43300	0	0	0	0	0		1433	43300	0	0	0	0	0				1433	43300	47	48	52	48	41		1433	43300	214	233	201	192	214
		1434	43400	0	0	0	0	0		1434	43400	0	0	0	0	0				1434	43400	44	47	54	49	47		1434	43400	209	225	198	198	209
		1435	43500	0	0	0	0	0		1435	43500	0	0	0	0	0				1435	43500	42	46	51	48	42		1435	43500	207	226	196	197	216
		1436	43600	0	0	0	0	0		1436	43600	0	0	0	0	0				1436	43600	44	38	52	44	43		1436	43600	209	224	199	196	209
		1437	43700	0	0	0	0	0		1437	43700	0	0	0	0	0				1437	43700	43	38	49	40	45		1437	43700	206	223	194	202	211
		1438	43800	0	0	0	0	0		1438	43800	0	0	0	0	0				1438	43800	51	36	47	39	38		1438	43800	199	231	197	200	225
		1439	43900	0	0	0	0	0		1439	43900	0	0	0	0	0				1439	43900	57	39	48	42	38		1439	43900	199	232	189	204	228
		1440	44000	0	0	0	0	0		1440	44000	0	0	0	0	0				1440	44000	58	42	46	41	35		1440	44000	202	228	192	209	228
		1441	44100	0	0	0	0	0		1441	44100	0	0	0	0	0				1441	44100	59	44	46	37	35		1441	44100	196	234	197	210	222
		1442	44200	0	0	0	0	0		1442	44200	0	0	0	0	0				1442	44200	55	41	46	30	40		1442	44200	199	233	195	214	224
		1443	44300	0	0	0	0	0		1443	44300	0	0	0	0	0				1443	44300	53	48	45	31	42		1443	44300	203	222	191	210	225
		1444	44400	0	0	0	0	0		1444	44400	0	0	0	0	0				1444	44400	45	45	45	29	45		1444	44400	206	212	192	216	227
		1445	44500	0	0	0	0	0		1445	44500	0	0	0	0	0				1445	44500	47	47	46	34	53		1445	44500	207	217	196	209	217
		1446	44600	0	0	0	0	0		1446	44600	0	0	0	0	0				1446	44600	44	50	43	35	54		1446	44600	207	216	197	212	216
		1447	44700	0	0	0	0	0		1447	44700	0	0	0	0	0				1447	44700	44	52	48	37	55		1447	44700	210	217	207	210	216
		1448	44800	0	0	0	0	0		1448	44800	0	0	0	0	0				1448	44800	48	54	46	39	53		1448	44800	208	212	214	204	218
		1449	44900	0	0	0	0	0		1449	44900	0	0	0	0	0				1449	44900	48	51	44	40	56		1449	44900	209	219	214	209	216
		1450	45000	0	0	0	0	0		1450	45000	0	0	0	0	0				1450	45000	51	51	44	40	56		1450	45000	211	221	218	208	213
		1451	45100	0	0	0	0	0		1451	45100	0	0	0	0	0				1451	45100	47	51	47	37	55		1451	45100	216	226	207	208	215
		1452	45200	0	0	0	0	0		1452	45200	0	0	0	0	0				1452	45200	54	52	46	43	47		1452	45200	216	230	206	199	221
		1453	45300	0	0	0	0	0		1453	45300	0	0	0	0	0				1453	45300	56	50	43	45	44		1453	45300	216	229	202	199	227
		1454	45400	0	0	0	0	0		1454	45400	0	0	0	0	0				1454	45400	51	52	49	44	43		1454	45400	211	225	202	209	218
		1455	45500	0	0	0	0	0		1455	45500	0	0	0	0	0				1455	45500	53	52	49	41	45		1455	45500	201	220	202	206	216
		1456	45600	0	0	0	0	0		1456	45600	0	0	0	0	0				1456	45600	51	55	46	43	49		1456	45600	201	223	211	204	209
		1457	45700	0	0	0	0	0		1457	45700	0	0	0	0	0				1457	45700	47	52	45	41	49		1457	45700	202	224	211	213	209
		1458	45800	0	0	0	0	0		1458	45800	0	0	0	0	0				1458	45800	52	54	44	38	48		1458	45800	204	225	207	201	207
		1459	45900	0	0	0	0	0		1459	45900	0	0	0	0	0				1459	45900	51	56	39	41	49		1459	45900	209	220	214	194	210
		1460	46000	0	0	0	0	0		1460	46000	0	0	0	0	0				1460	46000	54	45	35	44	49		1460	46000	215	221	217	196	206
		1461	46100	0	0	0	0	0		1461	46100	0	0	0	0	0				1461	46100	54	45	32	45	50		1461	46100	220	226	218	201	199
		1462	46200	0	0	0	0	0		1462	46200	0	0	0	0	0				1462	46200	57	43	31	45	48		1462	46200	220	227	221	202	203
		1463	46300	0	0	0	0	0		1463	46300	0	0	0	0	0				1463	46300	58	39	31	42	51		1463	46300	218	233	220	204	211
		1464	46400	0	0	0	0	0		1464	46400	0	0	0	0	0				1464	46400	60	41	34	45	52		1464	46400	216	227	213	200	207
		1465	46500	0	0	0	0	0		1465	46500	0	0	0	0	0				1465	46500	56	51	37	47	50		1465	46500	219	218	213	195	207
		1466	46600	0	0	0	0	0		1466	46600	0	0	0	0	0				1466	46600	58	51	33	44	47		1466	46600	210	215	218	206	208
		1467	46700	0	0	0	0	0		1467	46700	0	0	0	0	0				1467	46700	58	49	28	39	43		1467	46700	212	220	217	206	210
		1468	46800	0	0	0	0	0		1468	46800	0	0	0	0	0				1468	46800	58	45	22	42	46		1468	46800	222	221	216	205	214
		1469	46900	0	0	0	0	0		1469	46900	0	0	0	0	0				1469	46900	57	44	25	39	44		1469	46900	219	216	210	208	220
		1470	47000	0	0	0	0	0		1470	47000	0	0	0	0	0				1470	47000	51	42	24	40	49		1470	47000	218	209	210	205	214
		1471	47100	0	0	0	0	0		1471	47100	0	0	0	0	0				1471	47100	53	42	25	43	49		1471	47100	220	215	213	208	217
		1472	47200	0	0	0	0	0		1472	47200	0	0	0	0	0				1472	47200	55	46	23	41	44		1472	47200	224	214	214	205	221
		1473	47300	0	0	0	0	0		1473	47300	0	0	0	0	0				1473	47300	59	52	27	40	40		1473	47300	218	216	219	209	218
		1474	47400	0	0	0	0	0		1474	47400	0	0	0	0	0				1474	47400	58	53	27	39	43		1474	47400	220	211	211	208	214
		1475	47500	0	0	0	0	0		1475	47500	0	0	0	0	0				1475	47500	53	52	31	36	46		1475	47500	219	208	203	215	214
		1476	47600	0	0	0	0	0		1476	47600	0	0	0	0	0				1476	47600	52	52	32	40	53		1476	47600	216	206	204	207	215
		1477	47700	0	0	0	0	0		1477	47700	0	0	0	0	0				1477	47700	53	53	31	41	56		1477	47700	216	203	207	204	218
		1478	47800	0	0	0	0	0		1478	47800	0	0	0	0	0				1478	47800	56	52	36	44	51		1478	47800	215	194	210	211	219
		1479	47900	0	0	0	0	0		1479	47900	0	0	0	0	0				1479	47900	56	50	41	41	49		1479	47900	209	190	203	200	223
		1480	48000	0	0	0	0	0		1480	48000	0	0	0	0	0				1480	48000	57	43	36	38	50		1480	48000	215	194	211	202	220
		1481	48100	0	0	0	0	0		1481	48100	0	0	0	0	0				1481	48100	60	42	36	37	51		1481	48100	220	197	206	204	212
		1482	48200	0	0	0	0	0		1482	48200	0	0	0	0	0				1482	48200	54	48	33	34	46		1482	48200	221	197	205	201	208
		1483	48300	0	0	0	0	0		1483	48300	0	0	0	0	0				1483	48300	55	44	30	42	49		1483	48300	217	202	201	192	215
		1484	48400	0	0	0	0	0		1484	48400	0	0	0	0	0				1484	48400	56	44	27	42	51		1484	48400	219	200	199	195	214
		1485	48500	0	0	0	0	0		1485	48500	0	0	0	0	0				1485	48500	56	41	31	40	52		1485	48500	223	198	204	187	208
		1486	48600	0	0	0	0	0		1486	48600	0	0	0	0	0				1486	48600	50	38	31	38	58		1486	48600	218	193	201	192	210
		1487	48700	0	0	0	0	0		1487	48700	0	0	0	0	0				1487	48700	53	36	31	42	59		1487	48700	229	200	208	194	205
		1488	48800	0	0	0	0	0		1488	48800	0	0	0	0	0				1488	48800	52	36	35	39	59		1488	48800	232	205	203	197	197
		1489	48900	0	0	0	0	0		1489	48900	0	0	0	0	0				1489	48900	52	35	40	40	62		1489	48900	231	208	197	198	196
		1490	49000	0	0	0	0	0		1490	49000	0	0	0	0	0				1490	49000	52	36	38	44	63		1490	49000	225	209	201	203	190
		1491	49100	0	0	0	0	0		1491	49100	0	0	0	0	0				1491	49100	57	38	39	40	61		1491	49100	221	210	193	199	194
		1492	49200	0	0	0	0	0		1492	49200	0	0	0	0	0				1492	49200	62	38	38	41	66		1492	49200	223	206	186	202	196
		1493	49300	0	0	0	0	0		1493	49300	0	0	0	0	0				1493	49300	58	38	41	41	59		1493	49300	223	209	196	205	201
		1494	49400	0	0	0	0	0		1494	49400	0	0	0	0	0				1494	49400	56	34	41	44	55		1494	49400	235	215	190	201	207
		1495	49500	0	0	0	0	0		1495	49500	0	0	0	0	0				1495	49500	56	29	42	49	53		1495	49500	236	214	179	203	210
		1496	49600	0	0	0	0	0		1496	49600	0	0	0	0	0				1496	49600	60	32	46	44	49		1496	49600	231	206	184	201	214
		1497	49700	0	0	0	0	0		1497	49700	0	0	0	0	0				1497	49700	54	29	43	39	45		1497	49700	234	205	189	199	209
		1498	49800	0	0	0	0	0		1498	49800	0	0	0	0	0				1498	49800	55	30	43	38	40		1498	49800	230	204	202	201	220
		1499	49900	0	0	0	0	0		1499	49900	0	0	0	0	0				1499	49900	55	30	41	46	39		1499	49900	236	205	196	199	229
		1500	50000	0	0	0	0	0		1500	50000	0	0	0	0	0				1500	50000	51	23	32	47	41		1500	50000	230	203	200	197	225
		1501	50100	0	0	0	0	0		1501	50100	0	0	0	0	0				1501	50100	46	27	35	45	38		1501	50100	233	203	199	202	232
		1502	50200	0	0	0	0	0		1502	50200	0	0	0	0	0				1502	50200	44	28	37	45	42		1502	50200	229	202	197	199	229
		1503	50300	0	0	0	0	0		1503	50300	0	0	0	0	0				1503	50300	49	34	36	46	40		1503	50300	226	197	201	196	228
		1504	50400	0	0	0	0	0		1504	50400	0	0	0	0	0				1504	50400	50	37	31	43	41		1504	50400	224	200	199	200	215
		1505	50500	0	0	0	0	0		1505	50500	0	0	0	0	0				1505	50500	49	38	28	45	41		1505	50500	222	204	202	196	223
		1506	50600	0	0	0	0	0		1506	50600	0	0	0	0	0				1506	50600	46	42	29	43	44		1506	50600	224	206	196	200	215
		1507	50700	0	0	0	0	0		1507	50700	0	0	0	0	0				1507	50700	42	41	31	43	43		1507	50700	236	196	202	201	212
		1508	50800	0	0	0	0	0		1508	50800	0	0	0	0	0				1508	50800	38	43	29	47	45		1508	50800	239	198	211	199	214
		1509	50900	0	0	0	0	0		1509	50900	0	0	0	0	0				1509	50900	34	41	35	46	45		1509	50900	235	197	203	189	217
		1510	51000	0	0	0	0	0		1510	51000	0	0	0	0	0				1510	51000	36	42	37	42	49		1510	51000	227	197	201	195	210
		1511	51100	0	0	0	0	0		1511	51100	0	0	0	0	0				1511	51100	36	42	38	38	50		1511	51100	227	201	197	202	207
		1512	51200	0	0	0	0	0		1512	51200	0	0	0	0	0				1512	51200	35	41	38	41	53		1512	51200	234	192	197	203	212
		1513	51300	0	0	0	0	0		1513	51300	0	0	0	0	0				1513	51300	35	43	39	44	54		1513	51300	233	188	192	206	211
		1514	51400	0	0	0	0	0		1514	51400	0	0	0	0	0				1514	51400	33	45	37	41	47		1514	51400	246	186	192	210	212
		1515	51500	0	0	0	0	0		1515	51500	0	0	0	0	0				1515	51500	32	46	39	39	47		1515	51500	243	188	194	213	210
		1516	51600	0	0	0	0	0		1516	51600	0	0	0	0	0				1516	51600	35	51	42	43	52		1516	51600	235	195	195	203	213
		1517	51700	0	0	0	0	0		1517	51700	0	0	0	0	0				1517	51700	36	50	41	42	52		1517	51700	229	199	196	209	214
		1518	51800	0	0	0	0	0		1518	51800	0	0	0	0	0				1518	51800	40	49	45	35	57		1518	51800	227	195	203	214	218
		1519	51900	0	0	0	0	0		1519	51900	0	0	0	0	0				1519	51900	43	44	46	30	58		1519	51900	234	197	203	213	222
		1520	52000	0	0	0	0	0		1520	52000	0	0	0	0	0				1520	52000	46	46	44	28	59		1520	52000	239	193	205	207	224
		1521	52100	0	0	0	0	0		1521	52100	0	0	0	0	0				1521	52100	50	46	44	29	61		1521	52100	236	193	199	205	221
		1522	52200	0	0	0	0	0		1522	52200	0	0	0	0	0				1522	52200	49	42	45	34	54		1522	52200	240	189	202	204	221
		1523	52300	0	0	0	0	0		1523	52300	0	0	0	0	0				1523	52300	50	39	40	29	52		1523	52300	235	188	211	217	224
		1524	52400	0	0	0	0	0		1524	52400	0	0	0	0	0				1524	52400	53	40	42	26	52		1524	52400	230	186	207	210	231
		1525	52500	0	0	0	0	0		1525	52500	0	0	0	0	0				1525	52500	51	39	43	31	54		1525	52500	224	195	205	208	229
		1526	52600	0	0	0	0	0		1526	52600	0	0	0	0	0				1526	52600	54	38	38	33	56		1526	52600	224	197	212	209	227
		1527	52700	0	0	0	0	0		1527	52700	0	0	0	0	0				1527	52700	56	37	37	30	56		1527	52700	223	206	213	210	223
		1528	52800	0	0	0	0	0		1528	52800	0	0	0	0	0				1528	52800	52	36	34	31	55		1528	52800	226	203	211	215	214
		1529	52900	0	0	0	0	0		1529	52900	0	0	0	0	0				1529	52900	61	38	38	31	51		1529	52900	218	202	203	209	216
		1530	53000	0	0	0	0	0		1530	53000	0	0	0	0	0				1530	53000	59	38	39	34	53		1530	53000	220	210	210	200	215
		1531	53100	0	0	0	0	0		1531	53100	0	0	0	0	0				1531	53100	58	38	42	33	51		1531	53100	211	209	209	194	220
		1532	53200	0	0	0	0	0		1532	53200	0	0	0	0	0				1532	53200	59	40	39	33	44		1532	53200	212	211	212	199	223
		1533	53300	0	0	0	0	0		1533	53300	0	0	0	0	0				1533	53300	60	43	43	38	45		1533	53300	205	214	208	201	215
		1534	53400	0	0	0	0	0		1534	53400	0	0	0	0	0				1534	53400	52	43	43	37	44		1534	53400	209	225	209	203	222
		1535	53500	0	0	0	0	0		1535	53500	0	0	0	0	0				1535	53500	52	43	43	41	40		1535	53500	206	222	210	203	228
		1536	53600	0	0	0	0	0		1536	53600	0	0	0	0	0				1536	53600	55	41	48	44	40		1536	53600	211	226	214	204	228
		1537	53700	0	0	0	0	0		1537	53700	0	0	0	0	0				1537	53700	54	40	46	44	37		1537	53700	212	222	221	203	231
		1538	53800	0	0	0	0	0		1538	53800	0	0	0	0	0				1538	53800	52	42	46	45	37		1538	53800	219	218	214	200	226
		1539	53900	0	0	0	0	0		1539	53900	0	0	0	0	0				1539	53900	57	42	46	46	38		1539	53900	217	208	219	195	217
		1540	54000	0	0	0	0	0		1540	54000	0	0	0	0	0				1540	54000	60	42	48	43	38		1540	54000	212	207	223	198	216
		1541	54100	0	0	0	0	0		1541	54100	0	0	0	0	0				1541	54100	56	42	45	54	38		1541	54100	219	215	218	197	213
		1542	54200	0	0	0	0	0		1542	54200	0	0	0	0	0				1542	54200	52	44	49	54	37		1542	54200	218	215	214	195	207
		1543	54300	0	0	0	0	0		1543	54300	0	0	0	0	0				1543	54300	53	45	50	53	39		1543	54300	213	212	209	207	200
		1544	54400	0	0	0	0	0		1544	54400	0	0	0	0	0				1544	54400	57	50	48	53	39		1544	54400	210	215	208	202	203
		1545	54500	0	0	0	0	0		1545	54500	0	0	0	0	0				1545	54500	61	43	45	44	39		1545	54500	217	216	218	209	201
		1546	54600	0	0	0	0	0		1546	54600	0	0	0	0	0				1546	54600	56	42	45	42	46		1546	54600	221	215	216	209	202
		1547	54700	0	0	0	0	0		1547	54700	0	0	0	0	0				1547	54700	53	42	51	45	43		1547	54700	216	216	213	204	210
		1548	54800	0	0	0	0	0		1548	54800	0	0	0	0	0				1548	54800	50	45	50	43	45		1548	54800	220	215	207	207	215
		1549	54900	0	0	0	0	0		1549	54900	0	0	0	0	0				1549	54900	56	44	46	40	46		1549	54900	207	217	211	196	214
		1550	55000	0	0	0	0	0		1550	55000	0	0	0	0	0				1550	55000	54	47	47	39	48		1550	55000	222	203	215	205	224
		1551	55100	0	0	0	0	0		1551	55100	0	0	0	0	0				1551	55100	55	47	45	38	41		1551	55100	219	199	220	203	226
		1552	55200	0	0	0	0	0		1552	55200	0	0	0	0	0				1552	55200	49	46	46	32	37		1552	55200	228	196	211	203	238
		1553	55300	0	0	0	0	0		1553	55300	0	0	0	0	0				1553	55300	47	46	46	37	34		1553	55300	223	199	207	199	237
		1554	55400	0	0	0	0	0		1554	55400	0	0	0	0	0				1554	55400	49	45	46	34	34		1554	55400	218	203	211	205	230
		1555	55500	0	0	0	0	0		1555	55500	0	0	0	0	0				1555	55500	47	40	42	32	37		1555	55500	224	201	202	209	227
		1556	55600	0	0	0	0	0		1556	55600	0	0	0	0	0				1556	55600	44	43	43	35	36		1556	55600	220	200	190	204	221
		1557	55700	0	0	0	0	0		1557	55700	0	0	0	0	0				1557	55700	41	37	44	38	39		1557	55700	227	206	189	195	226
		1558	55800	0	0	0	0	0		1558	55800	0	0	0	0	0				1558	55800	43	34	45	37	39		1558	55800	220	210	198	193	229
		1559	55900	0	0	0	0	0		1559	55900	0	0	0	0	0				1559	55900	50	28	45	42	47		1559	55900	210	210	200	188	222
		1560	56000	0	0	0	0	0		1560	56000	0	0	0	0	0				1560	56000	50	29	44	50	50		1560	56000	211	203	197	186	215
		1561	56100	0	0	0	0	0		1561	56100	0	0	0	0	0				1561	56100	50	32	43	54	54		1561	56100	209	209	205	190	213
		1562	56200	0	0	0	0	0		1562	56200	0	0	0	0	0				1562	56200	48	30	43	51	52		1562	56200	210	212	212	196	216
		1563	56300	0	0	0	0	0		1563	56300	0	0	0	0	0				1563	56300	45	33	42	49	55		1563	56300	214	207	215	202	220
		1564	56400	0	0	0	0	0		1564	56400	0	0	0	0	0				1564	56400	41	29	44	50	52		1564	56400	217	216	201	205	222
		1565	56500	0	0	0	0	0		1565	56500	0	0	0	0	0				1565	56500	44	32	44	50	50		1565	56500	215	218	195	203	225
		1566	56600	0	0	0	0	0		1566	56600	0	0	0	0	0				1566	56600	45	30	41	54	52		1566	56600	225	210	206	198	220
		1567	56700	0	0	0	0	0		1567	56700	0	0	0	0	0				1567	56700	46	29	38	50	49		1567	56700	223	202	212	205	220
		1568	56800	0	0	0	0	0		1568	56800	0	0	0	0	0				1568	56800	46	29	38	47	53		1568	56800	229	206	208	207	212
		1569	56900	0	0	0	0	0		1569	56900	0	0	0	0	0				1569	56900	43	30	30	49	52		1569	56900	223	207	203	199	207
		1570	57000	0	0	0	0	0		1570	57000	0	0	0	0	0				1570	57000	44	31	36	50	47		1570	57000	225	201	211	201	218
		1571	57100	0	0	0	0	0		1571	57100	0	0	0	0	0				1571	57100	42	35	37	52	50		1571	57100	233	202	212	206	210
		1572	57200	0	0	0	0	0		1572	57200	0	0	0	0	0				1572	57200	45	39	34	49	45		1572	57200	219	203	213	208	210
		1573	57300	0	0	0	0	0		1573	57300	0	0	0	0	0				1573	57300	43	46	35	42	44		1573	57300	223	199	211	207	213
		1574	57400	0	0	0	0	0		1574	57400	0	0	0	0	0				1574	57400	45	45	34	43	44		1574	57400	233	202	209	210	211
		1575	57500	0	0	0	0	0		1575	57500	0	0	0	0	0				1575	57500	47	49	35	44	42		1575	57500	232	193	211	208	204
		1576	57600	0	0	0	0	0		1576	57600	0	0	0	0	0				1576	57600	50	48	35	47	40		1576	57600	231	195	212	209	199
		1577	57700	0	0	0	0	0		1577	57700	0	0	0	0	0				1577	57700	48	50	33	47	43		1577	57700	239	199	213	208	201
		1578	57800	0	0	0	0	0		1578	57800	0	0	0	0	0				1578	57800	46	49	34	47	42		1578	57800	232	204	216	203	201
		1579	57900	0	0	0	0	0		1579	57900	0	0	0	0	0				1579	57900	48	50	33	52	39		1579	57900	229	205	215	200	208
		1580	58000	0	0	0	0	0		1580	58000	0	0	0	0	0				1580	58000	45	48	33	52	36		1580	58000	230	200	217	198	211
		1581	58100	0	0	0	0	0		1581	58100	0	0	0	0	0				1581	58100	49	53	30	60	39		1581	58100	229	208	211	200	213
		1582	58200	0	0	0	0	0		1582	58200	0	0	0	0	0				1582	58200	51	52	31	59	40		1582	58200	233	208	212	205	210
		1583	58300	0	0	0	0	0		1583	58300	0	0	0	0	0				1583	58300	52	53	30	58	38		1583	58300	224	198	208	204	207
		1584	58400	0	0	0	0	0		1584	58400	0	0	0	0	0				1584	58400	50	49	40	55	35		1584	58400	234	198	206	211	212
		1585	58500	0	0	0	0	0		1585	58500	0	0	0	0	0				1585	58500	53	46	43	54	34		1585	58500	243	207	205	211	215
		1586	58600	0	0	0	0	0		1586	58600	0	0	0	0	0				1586	58600	49	44	41	50	32		1586	58600	238	210	202	215	221
		1587	58700	0	0	0	0	0		1587	58700	0	0	0	0	0				1587	58700	58	45	41	48	32		1587	58700	237	206	193	212	216
		1588	58800	0	0	0	0	0		1588	58800	0	0	0	0	0				1588	58800	53	40	43	48	33		1588	58800	243	205	198	208	215
		1589	58900	0	0	0	0	0		1589	58900	0	0	0	0	0				1589	58900	55	35	51	50	32		1589	58900	244	219	200	209	215
		1590	59000	0	0	0	0	0		1590	59000	0	0	0	0	0				1590	59000	63	35	52	50	37		1590	59000	237	217	207	210	207
		1591	59100	0	0	0	0	0		1591	59100	0	0	0	0	0				1591	59100	58	40	45	48	35		1591	59100	239	209	211	205	207
		1592	59200	0	0	0	0	0		1592	59200	0	0	0	0	0				1592	59200	64	36	43	41	39		1592	59200	236	213	216	213	211
		1593	59300	0	0	0	0	0		1593	59300	0	0	0	0	0				1593	59300	59	38	46	38	37		1593	59300	237	213	215	215	206
		1594	59400	0	0	0	0	0		1594	59400	0	0	0	0	0				1594	59400	60	36	45	37	31		1594	59400	233	211	216	222	204
		1595	59500	0	0	0	0	0		1595	59500	0	0	0	0	0				1595	59500	59	34	50	45	34		1595	59500	228	208	206	219	210
		1596	59600	0	0	0	0	0		1596	59600	0	0	0	0	0				1596	59600	59	37	49	45	37		1596	59600	225	207	204	217	206
		1597	59700	0	0	0	0	0		1597	59700	0	0	0	0	0				1597	59700	61	40	48	50	36		1597	59700	230	208	212	213	202
		1598	59800	0	0	0	0	0		1598	59800	0	0	0	0	0				1598	59800	60	41	48	46	35		1598	59800	229	206	215	211	211
		1599	59900	0	0	0	0	0		1599	59900	0	0	0	0	0				1599	59900	55	37	45	49	30		1599	59900	226	213	206	210	216
		1600	60000	0	0	0	0	0		1600	60000	0	0	0	0	0				1600	60000	52	39	49	48	32		1600	60000	224	215	206	211	216
		1601	60100	0	0	0	0	0		1601	60100	0	0	0	0	0				1601	60100	46	40	47	44	30		1601	60100	224	216	203	211	211
		1602	60200	0	0	0	0	0		1602	60200	0	0	0	0	0				1602	60200	46	40	47	47	32		1602	60200	226	212	193	204	206
		1603	60300	0	0	0	0	0		1603	60300	0	0	0	0	0				1603	60300	47	41	47	47	37		1603	60300	217	214	200	208	205
		1604	60400	0	0	0	0	0		1604	60400	0	0	0	0	0				1604	60400	45	41	52	45	41		1604	60400	220	214	199	206	191
		1605	60500	0	0	0	0	0		1605	60500	0	0	0	0	0				1605	60500	37	40	53	47	36		1605	60500	224	218	206	207	194
		1606	60600	0	0	0	0	0		1606	60600	0	0	0	0	0				1606	60600	38	38	56	48	31		1606	60600	221	220	205	207	199
		1607	60700	0	0	0	0	0		1607	60700	0	0	0	0	0				1607	60700	38	41	55	50	32		1607	60700	221	215	199	206	200
		1608	60800	0	0	0	0	0		1608	60800	0	0	0	0	0				1608	60800	39	47	46	53	30		1608	60800	222	212	203	203	199
		1609	60900	0	0	0	0	0		1609	60900	0	0	0	0	0				1609	60900	40	50	47	49	29		1609	60900	223	207	207	205	193
		1610	61000	0	0	0	0	0		1610	61000	0	0	0	0	0				1610	61000	37	49	43	55	27		1610	61000	227	213	208	202	186
		1611	61100	0	0	0	0	0		1611	61100	0	0	0	0	0				1611	61100	37	43	44	56	30		1611	61100	229	217	208	195	189
		1612	61200	0	0	0	0	0		1612	61200	0	0	0	0	0				1612	61200	42	38	39	60	30		1612	61200	233	217	211	198	190
		1613	61300	0	0	0	0	0		1613	61300	0	0	0	0	0				1613	61300	40	39	35	57	31		1613	61300	239	216	215	207	191
		1614	61400	0	0	0	0	0		1614	61400	0	0	0	0	0				1614	61400	40	39	34	53	32		1614	61400	231	220	212	217	196
		1615	61500	0	0	0	0	0		1615	61500	0	0	0	0	0				1615	61500	40	37	36	54	36		1615	61500	227	224	203	222	195
		1616	61600	0	0	0	0	0		1616	61600	0	0	0	0	0				1616	61600	41	34	39	51	32		1616	61600	224	225	206	221	199
		1617	61700	0	0	0	0	0		1617	61700	0	0	0	0	0				1617	61700	44	36	38	51	33		1617	61700	238	225	212	214	198
		1618	61800	0	0	0	0	0		1618	61800	0	0	0	0	0				1618	61800	46	41	43	48	38		1618	61800	238	215	204	213	194
		1619	61900	0	0	0	0	0		1619	61900	0	0	0	0	0				1619	61900	45	39	41	51	39		1619	61900	237	217	207	210	196
		1620	62000	0	0	0	0	0		1620	62000	0	0	0	0	0				1620	62000	46	39	43	47	39		1620	62000	232	206	207	208	194
		1621	62100	0	0	0	0	0		1621	62100	0	0	0	0	0				1621	62100	48	31	41	49	40		1621	62100	227	207	207	204	197
		1622	62200	0	0	0	0	0		1622	62200	0	0	0	0	0				1622	62200	47	34	43	48	42		1622	62200	231	210	201	208	204
		1623	62300	0	0	0	0	0		1623	62300	0	0	0	0	0				1623	62300	43	36	47	49	50		1623	62300	238	207	208	208	201
		1624	62400	0	0	0	0	0		1624	62400	0	0	0	0	0				1624	62400	40	37	51	47	52		1624	62400	240	220	200	212	200
		1625	62500	0	0	0	0	0		1625	62500	0	0	0	0	0				1625	62500	39	38	54	45	48		1625	62500	236	215	198	211	198
		1626	62600	0	0	0	0	0		1626	62600	0	0	0	0	0				1626	62600	36	40	52	45	49		1626	62600	236	220	200	211	196
		1627	62700	0	0	0	0	0		1627	62700	0	0	0	0	0				1627	62700	36	38	52	45	48		1627	62700	227	224	193	208	192
		1628	62800	0	0	0	0	0		1628	62800	0	0	0	0	0				1628	62800	39	40	46	42	47		1628	62800	223	212	197	217	197
		1629	62900	0	0	0	0	0		1629	62900	0	0	0	0	0				1629	62900	37	46	49	40	49		1629	62900	225	210	188	223	195
		1630	63000	0	0	0	0	0		1630	63000	0	0	0	0	0				1630	63000	42	48	43	37	51		1630	63000	217	205	197	220	188
		1631	63100	0	0	0	0	0		1631	63100	0	0	0	0	0				1631	63100	44	45	46	37	54		1631	63100	208	203	202	217	191
		1632	63200	0	0	0	0	0		1632	63200	0	0	0	0	0				1632	63200	46	40	48	42	54		1632	63200	212	210	199	205	196
		1633	63300	0	0	0	0	0		1633	63300	0	0	0	0	0				1633	63300	50	41	47	46	55		1633	63300	213	208	202	206	194
		1634	63400	0	0	0	0	0		1634	63400	0	0	0	0	0				1634	63400	51	42	47	44	48		1634	63400	214	212	200	204	189
		1635	63500	0	0	0	0	0		1635	63500	0	0	0	0	0				1635	63500	46	47	48	50	41		1635	63500	208	208	205	194	197
		1636	63600	0	0	0	0	0		1636	63600	0	0	0	0	0				1636	63600	44	48	48	49	39		1636	63600	220	209	203	190	197
		1637	63700	0	0	0	0	0		1637	63700	0	0	0	0	0				1637	63700	43	46	52	50	38		1637	63700	214	202	207	183	200
		1638	63800	0	0	0	0	0		1638	63800	0	0	0	0	0				1638	63800	46	49	45	49	39		1638	63800	215	200	207	190	200
		1639	63900	0	0	0	0	0		1639	63900	0	0	0	0	0				1639	63900	46	49	45	49	40		1639	63900	220	203	209	186	203
		1640	64000	0	0	0	0	0		1640	64000	0	0	0	0	0				1640	64000	44	52	40	52	40		1640	64000	214	207	213	191	206
		1641	64100	0	0	0	0	0		1641	64100	0	0	0	0	0				1641	64100	42	52	36	50	44		1641	64100	218	212	220	198	203
		1642	64200	0	0	0	0	0		1642	64200	0	0	0	0	0				1642	64200	43	51	39	51	43		1642	64200	217	206	220	199	207
		1643	64300	0	0	0	0	0		1643	64300	0	0	0	0	0				1643	64300	42	56	36	52	41		1643	64300	209	200	226	203	212
		1644	64400	0	0	0	0	0		1644	64400	0	0	0	0	0				1644	64400	43	59	35	49	42		1644	64400	208	203	219	192	211
		1645	64500	0	0	0	0	0		1645	64500	0	0	0	0	0				1645	64500	42	57	38	46	38		1645	64500	209	200	213	192	212
		1646	64600	0	0	0	0	0		1646	64600	0	0	0	0	0				1646	64600	44	62	46	50	42		1646	64600	211	197	205	200	212
		1647	64700	0	0	0	0	0		1647	64700	0	0	0	0	0				1647	64700	52	55	43	48	41		1647	64700	206	196	205	206	213
		1648	64800	0	0	0	0	0		1648	64800	0	0	0	0	0				1648	64800	54	54	45	45	44		1648	64800	208	200	204	200	213
		1649	64900	0	0	0	0	0		1649	64900	0	0	0	0	0				1649	64900	51	50	45	42	46		1649	64900	213	194	196	198	216
		1650	65000	0	0	0	0	0		1650	65000	0	0	0	0	0				1650	65000	48	46	50	40	39		1650	65000	212	205	200	191	219
		1651	65100	0	0	0	0	0		1651	65100	0	0	0	0	0				1651	65100	46	46	47	37	43		1651	65100	216	207	204	199	217
		1652	65200	0	0	0	0	0		1652	65200	0	0	0	0	0				1652	65200	51	44	47	37	41		1652	65200	221	211	206	200	223
		1653	65300	0	0	0	0	0		1653	65300	0	0	0	0	0				1653	65300	52	47	51	38	42		1653	65300	217	201	206	200	221
		1654	65400	0	0	0	0	0		1654	65400	0	0	0	0	0				1654	65400	54	48	49	39	42		1654	65400	217	199	214	207	228
		1655	65500	0	0	0	0	0		1655	65500	0	0	0	0	0				1655	65500	50	39	54	42	40		1655	65500	217	202	211	203	215
		1656	65600	0	0	0	0	0		1656	65600	0	0	0	0	0				1656	65600	48	34	50	45	37		1656	65600	214	201	215	202	216
		1657	65700	0	0	0	0	0		1657	65700	0	0	0	0	0				1657	65700	46	32	46	42	34		1657	65700	209	203	216	196	215
		1658	65800	0	0	0	0	0		1658	65800	0	0	0	0	0				1658	65800	45	33	51	43	33		1658	65800	202	208	216	196	212
		1659	65900	0	0	0	0	0		1659	65900	0	0	0	0	0				1659	65900	47	35	53	43	37		1659	65900	198	210	219	199	210
		1660	66000	0	0	0	0	0		1660	66000	0	0	0	0	0				1660	66000	40	32	53	42	34		1660	66000	201	212	216	190	200
		1661	66100	0	0	0	0	0		1661	66100	0	0	0	0	0				1661	66100	46	36	54	41	33		1661	66100	206	215	209	195	203
		1662	66200	0	0	0	0	0		1662	66200	0	0	0	0	0				1662	66200	50	36	53	40	34		1662	66200	206	211	214	199	208
		1663	66300	0	0	0	0	0		1663	66300	0	0	0	0	0				1663	66300	53	40	55	34	34		1663	66300	202	214	210	203	205
		1664	66400	0	0	0	0	0		1664	66400	0	0	0	0	0				1664	66400	50	43	49	39	37		1664	66400	210	215	213	201	206
		1665	66500	0	0	0	0	0		1665	66500	0	0	0	0	0				1665	66500	50	43	49	39	42		1665	66500	207	215	213	203	200
		1666	66600	0	0	0	0	0		1666	66600	0	0	0	0	0				1666	66600	45	48	43	41	42		1666	66600	211	200	217	204	201
		1667	66700	0	0	0	0	0		1667	66700	0	0	0	0	0				1667	66700	45	45	41	39	47		1667	66700	215	197	210	207	199
		1668	66800	0	0	0	0	0		1668	66800	0	0	0	0	0				1668	66800	43	44	41	40	51		1668	66800	221	205	212	206	200
		1669	66900	0	0	0	0	0		1669	66900	0	0	0	0	0				1669	66900	43	44	38	47	48		1669	66900	230	208	215	208	207
		1670	67000	0	0	0	0	0		1670	67000	0	0	0	0	0				1670	67000	42	47	41	46	52		1670	67000	237	202	212	208	206
		1671	67100	0	0	0	0	0		1671	67100	0	0	0	0	0				1671	67100	45	52	43	44	53		1671	67100	241	194	200	208	201
		1672	67200	0	0	0	0	0		1672	67200	0	0	0	0	0				1672	67200	48	47	40	45	48		1672	67200	238	199	212	209	200
		1673	67300	0	0	0	0	0		1673	67300	0	0	0	0	0				1673	67300	46	48	37	42	50		1673	67300	234	200	219	212	208
		1674	67400	0	0	0	0	0		1674	67400	0	0	0	0	0				1674	67400	43	46	30	41	49		1674	67400	231	197	228	214	201
		1675	67500	0	0	0	0	0		1675	67500	0	0	0	0	0				1675	67500	44	44	33	40	49		1675	67500	234	207	225	216	212
		1676	67600	0	0	0	0	0		1676	67600	0	0	0	0	0				1676	67600	46	46	37	38	44		1676	67600	227	195	223	220	213
		1677	67700	0	0	0	0	0		1677	67700	0	0	0	0	0				1677	67700	49	47	38	39	48		1677	67700	225	197	221	221	216
		1678	67800	0	0	0	0	0		1678	67800	0	0	0	0	0				1678	67800	55	46	44	39	52		1678	67800	226	200	218	216	211
		1679	67900	0	0	0	0	0		1679	67900	0	0	0	0	0				1679	67900	55	47	47	42	54		1679	67900	227	193	211	214	207
		1680	68000	0	0	0	0	0		1680	68000	0	0	0	0	0				1680	68000	58	46	43	39	51		1680	68000	234	200	212	217	204
		1681	68100	0	0	0	0	0		1681	68100	0	0	0	0	0				1681	68100	56	46	43	39	54		1681	68100	234	205	207	216	205
		1682	68200	0	0	0	0	0		1682	68200	0	0	0	0	0				1682	68200	52	43	42	32	48		1682	68200	233	204	207	214	218
		1683	68300	0	0	0	0	0		1683	68300	0	0	0	0	0				1683	68300	52	43	43	33	48		1683	68300	236	203	202	210	211
		1684	68400	0	0	0	0	0		1684	68400	0	0	0	0	0				1684	68400	52	40	42	34	46		1684	68400	238	208	200	209	214
		1685	68500	0	0	0	0	0		1685	68500	0	0	0	0	0				1685	68500	49	46	47	41	43		1685	68500	240	202	202	204	217
		1686	68600	0	0	0	0	0		1686	68600	0	0	0	0	0				1686	68600	48	48	53	43	40		1686	68600	241	202	206	207	218
		1687	68700	0	0	0	0	0		1687	68700	0	0	0	0	0				1687	68700	53	45	53	42	40		1687	68700	240	205	206	217	215
		1688	68800	0	0	0	0	0		1688	68800	0	0	0	0	0				1688	68800	55	42	46	45	37		1688	68800	232	202	207	218	218
		1689	68900	0	0	0	0	0		1689	68900	0	0	0	0	0				1689	68900	58	42	50	52	31		1689	68900	225	200	202	213	229
		1690	69000	0	0	0	0	0		1690	69000	0	0	0	0	0				1690	69000	60	43	51	55	33		1690	69000	224	207	194	210	224
		1691	69100	0	0	0	0	0		1691	69100	0	0	0	0	0				1691	69100	55	43	52	60	33		1691	69100	225	210	202	201	225
		1692	69200	0	0	0	0	0		1692	69200	0	0	0	0	0				1692	69200	51	41	54	63	37		1692	69200	228	218	205	211	228
		1693	69300	0	0	0	0	0		1693	69300	0	0	0	0	0				1693	69300	47	43	61	63	36		1693	69300	228	217	201	211	229
		1694	69400	0	0	0	0	0		1694	69400	0	0	0	0	0				1694	69400	44	44	65	63	37		1694	69400	228	213	199	213	226
		1695	69500	0	0	0	0	0		1695	69500	0	0	0	0	0				1695	69500	39	49	61	60	36		1695	69500	230	205	202	218	223
		1696	69600	0	0	0	0	0		1696	69600	0	0	0	0	0				1696	69600	40	46	59	57	38		1696	69600	235	206	202	216	223
		1697	69700	0	0	0	0	0		1697	69700	0	0	0	0	0				1697	69700	39	47	55	56	41		1697	69700	240	208	207	213	231
		1698	69800	0	0	0	0	0		1698	69800	0	0	0	0	0				1698	69800	39	46	56	55	38		1698	69800	239	208	207	221	225
		1699	69900	0	0	0	0	0		1699	69900	0	0	0	0	0				1699	69900	41	44	59	59	42		1699	69900	239	208	211	212	221
		1700	70000	0	0	0	0	0		1700	70000	0	0	0	0	0				1700	70000	40	45	63	49	42		1700	70000	240	212	212	216	225
		1701	70100	0	0	0	0	0		1701	70100	0	0	0	0	0				1701	70100	48	53	59	46	43		1701	70100	241	209	218	217	221
		1702	70200	0	0	0	0	0		1702	70200	0	0	0	0	0				1702	70200	50	52	59	45	41		1702	70200	250	207	219	216	220
		1703	70300	0	0	0	0	0		1703	70300	0	0	0	0	0				1703	70300	52	53	56	48	42		1703	70300	248	209	218	213	226
		1704	70400	0	0	0	0	0		1704	70400	0	0	0	0	0				1704	70400	55	54	55	49	46		1704	70400	248	200	218	219	229
		1705	70500	0	0	0	0	0		1705	70500	0	0	0	0	0				1705	70500	60	54	48	49	40		1705	70500	240	200	225	214	233
		1706	70600	0	0	0	0	0		1706	70600	0	0	0	0	0				1706	70600	59	52	51	45	44		1706	70600	233	206	229	220	235
		1707	70700	0	0	0	0	0		1707	70700	0	0	0	0	0				1707	70700	57	53	53	45	42		1707	70700	232	209	224	216	224
		1708	70800	0	0	0	0	0		1708	70800	0	0	0	0	0				1708	70800	61	48	50	46	46		1708	70800	221	207	227	220	217
		1709	70900	0	0	0	0	0		1709	70900	0	0	0	0	0				1709	70900	61	46	44	47	44		1709	70900	228	205	230	221	207
		1710	71000	0	0	0	0	0		1710	71000	0	0	0	0	0				1710	71000	60	45	40	44	43		1710	71000	224	201	236	223	204
		1711	71100	0	0	0	0	0		1711	71100	0	0	0	0	0				1711	71100	65	45	43	40	43		1711	71100	228	198	226	226	213
		1712	71200	0	0	0	0	0		1712	71200	0	0	0	0	0				1712	71200	60	45	44	41	45		1712	71200	229	198	225	214	216
		1713	71300	0	0	0	0	0		1713	71300	0	0	0	0	0				1713	71300	59	42	43	43	43		1713	71300	234	209	220	217	213
		1714	71400	0	0	0	0	0		1714	71400	0	0	0	0	0				1714	71400	61	46	41	40	46		1714	71400	229	210	221	211	213
		1715	71500	0	0	0	0	0		1715	71500	0	0	0	0	0				1715	71500	60	39	40	43	50		1715	71500	228	214	223	209	218
		1716	71600	0	0	0	0	0		1716	71600	0	0	0	0	0				1716	71600	59	40	39	43	46		1716	71600	231	209	228	212	215
		1717	71700	0	0	0	0	0		1717	71700	0	0	0	0	0				1717	71700	59	35	37	41	51		1717	71700	220	216	226	213	213
		1718	71800	0	0	0	0	0		1718	71800	0	0	0	0	0				1718	71800	60	36	33	44	50		1718	71800	213	212	225	205	213
		1719	71900	0	0	0	0	0		1719	71900	0	0	0	0	0				1719	71900	63	40	35	40	47		1719	71900	212	205	225	214	213
		1720	72000	0	0	0	0	0		1720	72000	0	0	0	0	0				1720	72000	60	41	39	41	48		1720	72000	210	206	226	215	214
		1721	72100	0	0	0	0	0		1721	72100	0	0	0	0	0				1721	72100	60	37	43	48	44		1721	72100	205	207	223	203	218
		1722	72200	0	0	0	0	0		1722	72200	0	0	0	0	0				1722	72200	58	39	42	47	45		1722	72200	211	209	226	216	217
		1723	72300	0	0	0	0	0		1723	72300	0	0	0	0	0				1723	72300	51	41	42	49	46		1723	72300	214	211	224	218	218
		1724	72400	0	0	0	0	0		1724	72400	0	0	0	0	0				1724	72400	51	40	43	48	45		1724	72400	217	216	224	217	209
		1725	72500	0	0	0	0	0		1725	72500	0	0	0	0	0				1725	72500	53	40	39	53	43		1725	72500	216	214	226	216	211
		1726	72600	0	0	0	0	0		1726	72600	0	0	0	0	0				1726	72600	42	44	43	48	40		1726	72600	215	211	223	215	220
		1727	72700	0	0	0	0	0		1727	72700	0	0	0	0	0				1727	72700	43	47	47	48	45		1727	72700	216	214	223	217	225
		1728	72800	0	0	0	0	0		1728	72800	0	0	0	0	0				1728	72800	44	46	47	41	45		1728	72800	218	215	216	224	218
		1729	72900	0	0	0	0	0		1729	72900	0	0	0	0	0				1729	72900	41	41	46	45	46		1729	72900	218	211	213	222	214
		1730	73000	0	0	0	0	0		1730	73000	0	0	0	0	0				1730	73000	37	40	46	46	43		1730	73000	218	202	219	218	214
		1731	73100	0	0	0	0	0		1731	73100	0	0	0	0	0				1731	73100	43	42	53	41	45		1731	73100	216	205	216	223	208
		1732	73200	0	0	0	0	0		1732	73200	0	0	0	0	0				1732	73200	42	40	57	40	45		1732	73200	221	208	219	219	206
		1733	73300	0	0	0	0	0		1733	73300	0	0	0	0	0				1733	73300	48	45	58	37	46		1733	73300	219	202	227	224	213
		1734	73400	0	0	0	0	0		1734	73400	0	0	0	0	0				1734	73400	46	43	57	41	45		1734	73400	219	199	228	210	206
		1735	73500	0	0	0	0	0		1735	73500	0	0	0	0	0				1735	73500	49	47	53	42	49		1735	73500	218	202	234	212	205
		1736	73600	0	0	0	0	0		1736	73600	0	0	0	0	0				1736	73600	51	43	52	38	46		1736	73600	217	197	227	204	205
		1737	73700	0	0	0	0	0		1737	73700	0	0	0	0	0				1737	73700	51	45	51	37	45		1737	73700	221	194	219	216	208
		1738	73800	0	0	0	0	0		1738	73800	0	0	0	0	0				1738	73800	50	45	54	38	44		1738	73800	226	204	216	224	207
		1739	73900	0	0	0	0	0		1739	73900	0	0	0	0	0				1739	73900	43	42	57	40	45		1739	73900	216	198	216	224	204
		1740	74000	0	0	0	0	0		1740	74000	0	0	0	0	0				1740	74000	44	43	53	49	49		1740	74000	221	194	210	220	211
		1741	74100	0	0	0	0	0		1741	74100	0	0	0	0	0				1741	74100	46	47	50	46	47		1741	74100	217	193	213	217	212
		1742	74200	0	0	0	0	0		1742	74200	0	0	0	0	0				1742	74200	47	50	46	47	48		1742	74200	218	199	219	216	213
		1743	74300	0	0	0	0	0		1743	74300	0	0	0	0	0				1743	74300	44	48	39	48	46		1743	74300	221	191	222	216	212
		1744	74400	0	0	0	0	0		1744	74400	0	0	0	0	0				1744	74400	39	41	38	49	40		1744	74400	219	205	224	223	210
		1745	74500	0	0	0	0	0		1745	74500	0	0	0	0	0				1745	74500	36	49	33	43	43		1745	74500	228	199	227	229	210
		1746	74600	0	0	0	0	0		1746	74600	0	0	0	0	0				1746	74600	38	49	38	44	46		1746	74600	225	197	222	226	203
		1747	74700	0	0	0	0	0		1747	74700	0	0	0	0	0				1747	74700	36	51	36	48	47		1747	74700	221	193	224	222	191
		1748	74800	0	0	0	0	0		1748	74800	0	0	0	0	0				1748	74800	39	49	37	51	41		1748	74800	217	195	222	223	197
		1749	74900	0	0	0	0	0		1749	74900	0	0	0	0	0				1749	74900	42	41	39	53	38		1749	74900	222	209	223	226	197
		1750	75000	0	0	0	0	0		1750	75000	0	0	0	0	0				1750	75000	42	35	39	52	40		1750	75000	221	211	225	229	205
		1751	75100	0	0	0	0	0		1751	75100	0	0	0	0	0				1751	75100	42	37	36	53	42		1751	75100	214	210	222	231	209
		1752	75200	0	0	0	0	0		1752	75200	0	0	0	0	0				1752	75200	39	38	40	51	42		1752	75200	209	212	224	230	210
		1753	75300	0	0	0	0	0		1753	75300	0	0	0	0	0				1753	75300	35	41	39	50	49		1753	75300	222	208	223	230	208
		1754	75400	0	0	0	0	0		1754	75400	0	0	0	0	0				1754	75400	37	42	40	47	49		1754	75400	222	211	220	231	206
		1755	75500	0	0	0	0	0		1755	75500	0	0	0	0	0				1755	75500	41	41	43	47	49		1755	75500	218	212	213	227	203
		1756	75600	0	0	0	0	0		1756	75600	0	0	0	0	0				1756	75600	43	47	48	48	48		1756	75600	217	213	208	234	210
		1757	75700	0	0	0	0	0		1757	75700	0	0	0	0	0				1757	75700	40	51	50	52	51		1757	75700	217	210	211	229	213
		1758	75800	0	0	0	0	0		1758	75800	0	0	0	0	0				1758	75800	40	52	58	45	44		1758	75800	219	210	212	234	212
		1759	75900	0	0	0	0	0		1759	75900	0	0	0	0	0				1759	75900	39	49	52	45	47		1759	75900	216	213	216	227	214
		1760	76000	0	0	0	0	0		1760	76000	0	0	0	0	0				1760	76000	41	45	45	45	47		1760	76000	212	212	215	226	213
		1761	76100	0	0	0	0	0		1761	76100	0	0	0	0	0				1761	76100	40	43	49	43	50		1761	76100	214	211	214	231	203
		1762	76200	0	0	0	0	0		1762	76200	0	0	0	0	0				1762	76200	36	42	49	38	51		1762	76200	218	210	220	227	201
		1763	76300	0	0	0	0	0		1763	76300	0	0	0	0	0				1763	76300	35	50	43	39	52		1763	76300	222	207	217	230	200
		1764	76400	0	0	0	0	0		1764	76400	0	0	0	0	0				1764	76400	41	50	47	41	52		1764	76400	219	208	206	233	201
		1765	76500	0	0	0	0	0		1765	76500	0	0	0	0	0				1765	76500	39	47	43	42	51		1765	76500	222	203	211	225	195
		1766	76600	0	0	0	0	0		1766	76600	0	0	0	0	0				1766	76600	40	48	45	45	50		1766	76600	224	207	213	220	190
		1767	76700	0	0	0	0	0		1767	76700	0	0	0	0	0				1767	76700	45	45	44	49	45		1767	76700	222	207	216	216	194
		1768	76800	0	0	0	0	0		1768	76800	0	0	0	0	0				1768	76800	44	47	46	47	43		1768	76800	217	206	215	219	194
		1769	76900	0	0	0	0	0		1769	76900	0	0	0	0	0				1769	76900	43	45	44	42	45		1769	76900	216	209	211	217	192
		1770	77000	0	0	0	0	0		1770	77000	0	0	0	0	0				1770	77000	46	43	43	40	46		1770	77000	218	210	210	220	190
		1771	77100	0	0	0	0	0		1771	77100	0	0	0	0	0				1771	77100	48	42	43	45	45		1771	77100	209	215	207	222	194
		1772	77200	0	0	0	0	0		1772	77200	0	0	0	0	0				1772	77200	50	48	40	43	52		1772	77200	213	211	217	219	198
		1773	77300	0	0	0	0	0		1773	77300	0	0	0	0	0				1773	77300	49	48	44	47	51		1773	77300	207	206	217	222	200
		1774	77400	0	0	0	0	0		1774	77400	0	0	0	0	0				1774	77400	54	48	43	52	50		1774	77400	211	203	224	213	203
		1775	77500	0	0	0	0	0		1775	77500	0	0	0	0	0				1775	77500	54	44	41	53	50		1775	77500	199	210	226	217	201
		1776	77600	0	0	0	0	0		1776	77600	0	0	0	0	0				1776	77600	54	47	41	53	54		1776	77600	206	199	225	223	198
		1777	77700	0	0	0	0	0		1777	77700	0	0	0	0	0				1777	77700	55	43	40	55	49		1777	77700	199	201	220	219	187
		1778	77800	0	0	0	0	0		1778	77800	0	0	0	0	0				1778	77800	57	41	45	58	50		1778	77800	202	198	216	214	186
		1779	77900	0	0	0	0	0		1779	77900	0	0	0	0	0				1779	77900	53	43	44	58	48		1779	77900	203	204	218	214	188
		1780	78000	0	0	0	0	0		1780	78000	0	0	0	0	0				1780	78000	50	46	47	66	45		1780	78000	202	198	220	205	188
		1781	78100	0	0	0	0	0		1781	78100	0	0	0	0	0				1781	78100	47	43	43	63	49		1781	78100	197	196	227	206	188
		1782	78200	0	0	0	0	0		1782	78200	0	0	0	0	0				1782	78200	45	45	40	60	49		1782	78200	196	200	228	205	199
		1783	78300	0	0	0	0	0		1783	78300	0	0	0	0	0				1783	78300	43	40	36	55	49		1783	78300	204	209	225	211	194
		1784	78400	0	0	0	0	0		1784	78400	0	0	0	0	0				1784	78400	44	44	37	53	45		1784	78400	204	207	222	209	199
		1785	78500	0	0	0	0	0		1785	78500	0	0	0	0	0				1785	78500	43	42	36	52	45		1785	78500	205	205	223	210	198
		1786	78600	0	0	0	0	0		1786	78600	0	0	0	0	0				1786	78600	42	42	38	52	43		1786	78600	212	206	221	218	200
		1787	78700	0	0	0	0	0		1787	78700	0	0	0	0	0				1787	78700	40	45	35	58	38		1787	78700	219	206	217	214	203
		1788	78800	0	0	0	0	0		1788	78800	0	0	0	0	0				1788	78800	44	45	39	60	35		1788	78800	218	211	213	209	202
		1789	78900	0	0	0	0	0		1789	78900	0	0	0	0	0				1789	78900	49	46	41	57	42		1789	78900	216	213	215	211	200
		1790	79000	0	0	0	0	0		1790	79000	0	0	0	0	0				1790	79000	51	48	46	52	40		1790	79000	213	222	211	209	197
		1791	79100	0	0	0	0	0		1791	79100	0	0	0	0	0				1791	79100	46	47	45	51	41		1791	79100	212	223	207	215	189
		1792	79200	0	0	0	0	0		1792	79200	0	0	0	0	0				1792	79200	48	49	48	54	37		1792	79200	209	218	202	217	193
		1793	79300	0	0	0	0	0		1793	79300	0	0	0	0	0				1793	79300	49	48	48	56	31		1793	79300	208	216	200	219	198
		1794	79400	0	0	0	0	0		1794	79400	0	0	0	0	0				1794	79400	49	45	48	54	34		1794	79400	210	212	193	209	196
		1795	79500	0	0	0	0	0		1795	79500	0	0	0	0	0				1795	79500	50	42	44	52	38		1795	79500	211	211	189	212	198
		1796	79600	0	0	0	0	0		1796	79600	0	0	0	0	0				1796	79600	54	44	45	50	35		1796	79600	208	214	197	212	206
		1797	79700	0	0	0	0	0		1797	79700	0	0	0	0	0				1797	79700	55	42	41	55	37		1797	79700	216	217	195	208	203
		1798	79800	0	0	0	0	0		1798	79800	0	0	0	0	0				1798	79800	60	44	40	54	37		1798	79800	213	218	199	210	196
		1799	79900	0	0	0	0	0		1799	79900	0	0	0	0	0				1799	79900	62	47	40	52	38		1799	79900	207	221	196	215	196
		1800	80000	0	0	0	0	0		1800	80000	0	0	0	0	0				1800	80000	59	39	37	51	34		1800	80000	203	221	201	219	197
		1801	80100	0	0	0	0	0		1801	80100	0	0	0	0	0				1801	80100	55	44	42	48	38		1801	80100	205	208	205	225	193
		1802	80200	0	0	0	0	0		1802	80200	0	0	0	0	0				1802	80200	59	46	42	51	41		1802	80200	210	205	202	220	199
		1803	80300	0	0	0	0	0		1803	80300	0	0	0	0	0				1803	80300	62	42	41	51	46		1803	80300	211	213	205	224	202
		1804	80400	0	0	0	0	0		1804	80400	0	0	0	0	0				1804	80400	58	41	44	49	46		1804	80400	213	223	205	225	204
		1805	80500	0	0	0	0	0		1805	80500	0	0	0	0	0				1805	80500	57	47	45	50	42		1805	80500	217	226	205	222	202
		1806	80600	0	0	0	0	0		1806	80600	0	0	0	0	0				1806	80600	50	45	42	49	42		1806	80600	217	225	208	229	192
		1807	80700	0	0	0	0	0		1807	80700	0	0	0	0	0				1807	80700	51	45	48	49	41		1807	80700	219	218	215	222	196
		1808	80800	0	0	0	0	0		1808	80800	0	0	0	0	0				1808	80800	51	48	48	50	41		1808	80800	218	217	213	228	192
		1809	80900	0	0	0	0	0		1809	80900	0	0	0	0	0				1809	80900	48	47	51	52	38		1809	80900	219	218	219	220	195
		1810	81000	0	0	0	0	0		1810	81000	0	0	0	0	0				1810	81000	44	45	50	54	37		1810	81000	221	226	222	214	195
		1811	81100	0	0	0	0	0		1811	81100	0	0	0	0	0				1811	81100	46	46	50	58	32		1811	81100	221	227	212	212	197
		1812	81200	0	0	0	0	0		1812	81200	0	0	0	0	0				1812	81200	44	47	47	55	40		1812	81200	225	222	217	211	201
		1813	81300	0	0	0	0	0		1813	81300	0	0	0	0	0				1813	81300	42	43	46	52	38		1813	81300	216	236	215	208	199
		1814	81400	0	0	0	0	0		1814	81400	0	0	0	0	0				1814	81400	46	43	46	54	37		1814	81400	208	234	217	209	195
		1815	81500	0	0	0	0	0		1815	81500	0	0	0	0	0				1815	81500	46	43	51	54	42		1815	81500	206	241	214	216	201
		1816	81600	0	0	0	0	0		1816	81600	0	0	0	0	0				1816	81600	48	48	48	55	42		1816	81600	211	241	215	216	201
		1817	81700	0	0	0	0	0		1817	81700	0	0	0	0	0				1817	81700	44	52	46	54	36		1817	81700	212	234	227	222	200
		1818	81800	0	0	0	0	0		1818	81800	0	0	0	0	0				1818	81800	44	54	43	57	34		1818	81800	212	230	225	222	201
		1819	81900	0	0	0	0	0		1819	81900	0	0	0	0	0				1819	81900	43	47	44	56	36		1819	81900	214	232	228	228	205
		1820	82000	0	0	0	0	0		1820	82000	0	0	0	0	0				1820	82000	41	55	49	51	30		1820	82000	211	225	223	223	201
		1821	82100	0	0	0	0	0		1821	82100	0	0	0	0	0				1821	82100	38	52	51	56	34		1821	82100	205	229	216	218	195
		1822	82200	0	0	0	0	0		1822	82200	0	0	0	0	0				1822	82200	37	51	49	52	33		1822	82200	202	218	219	219	204
		1823	82300	0	0	0	0	0		1823	82300	0	0	0	0	0				1823	82300	36	48	47	48	29		1823	82300	198	222	214	224	207
		1824	82400	0	0	0	0	0		1824	82400	0	0	0	0	0				1824	82400	39	49	47	51	27		1824	82400	198	221	214	226	209
		1825	82500	0	0	0	0	0		1825	82500	0	0	0	0	0				1825	82500	41	45	45	51	27		1825	82500	198	228	223	222	209
		1826	82600	0	0	0	0	0		1826	82600	0	0	0	0	0				1826	82600	40	45	44	46	25		1826	82600	200	229	224	218	210
		1827	82700	0	0	0	0	0		1827	82700	0	0	0	0	0				1827	82700	41	42	43	44	27		1827	82700	199	222	219	223	206
		1828	82800	0	0	0	0	0		1828	82800	0	0	0	0	0				1828	82800	34	41	44	47	29		1828	82800	201	226	216	218	199
		1829	82900	0	0	0	0	0		1829	82900	0	0	0	0	0				1829	82900	32	40	43	46	29		1829	82900	201	220	216	212	199
		1830	83000	0	0	0	0	0		1830	83000	0	0	0	0	0				1830	83000	36	40	42	47	32		1830	83000	194	227	216	216	195
		1831	83100	0	0	0	0	0		1831	83100	0	0	0	0	0				1831	83100	38	37	45	48	30		1831	83100	192	221	212	212	189
		1832	83200	0	0	0	0	0		1832	83200	0	0	0	0	0				1832	83200	33	33	44	44	32		1832	83200	196	219	214	216	197
		1833	83300	0	0	0	0	0		1833	83300	0	0	0	0	0				1833	83300	32	32	43	45	30		1833	83300	204	224	216	211	205
		1834	83400	0	0	0	0	0		1834	83400	0	0	0	0	0				1834	83400	34	37	46	49	28		1834	83400	202	222	215	206	201
		1835	83500	0	0	0	0	0		1835	83500	0	0	0	0	0				1835	83500	37	36	46	53	27		1835	83500	202	227	211	202	195
		1836	83600	0	0	0	0	0		1836	83600	0	0	0	0	0				1836	83600	38	39	47	50	29		1836	83600	200	228	211	199	198
		1837	83700	0	0	0	0	0		1837	83700	0	0	0	0	0				1837	83700	42	41	52	45	32		1837	83700	203	228	210	202	204
		1838	83800	0	0	0	0	0		1838	83800	0	0	0	0	0				1838	83800	46	38	49	50	30		1838	83800	200	235	209	204	205
		1839	83900	0	0	0	0	0		1839	83900	0	0	0	0	0				1839	83900	49	36	51	51	35		1839	83900	196	235	215	200	203
		1840	84000	0	0	0	0	0		1840	84000	0	0	0	0	0				1840	84000	48	38	52	48	42		1840	84000	201	228	212	208	194
		1841	84100	0	0	0	0	0		1841	84100	0	0	0	0	0				1841	84100	46	39	59	50	39		1841	84100	198	230	208	204	187
		1842	84200	0	0	0	0	0		1842	84200	0	0	0	0	0				1842	84200	44	36	53	47	34		1842	84200	198	225	213	212	188
		1843	84300	0	0	0	0	0		1843	84300	0	0	0	0	0				1843	84300	46	38	57	46	31		1843	84300	199	225	212	210	189
		1844	84400	0	0	0	0	0		1844	84400	0	0	0	0	0				1844	84400	50	41	56	42	31		1844	84400	204	218	214	208	187
		1845	84500	0	0	0	0	0		1845	84500	0	0	0	0	0				1845	84500	43	39	47	41	36		1845	84500	207	223	225	208	192
		1846	84600	0	0	0	0	0		1846	84600	0	0	0	0	0				1846	84600	45	38	47	44	33		1846	84600	205	225	230	207	193
		1847	84700	0	0	0	0	0		1847	84700	0	0	0	0	0				1847	84700	46	42	44	44	36		1847	84700	208	225	223	206	194
		1848	84800	0	0	0	0	0		1848	84800	0	0	0	0	0				1848	84800	50	40	42	45	35		1848	84800	201	221	221	210	188
		1849	84900	0	0	0	0	0		1849	84900	0	0	0	0	0				1849	84900	47	42	46	48	36		1849	84900	211	229	225	210	186
		1850	85000	0	0	0	0	0		1850	85000	0	0	0	0	0				1850	85000	48	44	53	47	33		1850	85000	205	229	223	205	186
		1851	85100	0	0	0	0	0		1851	85100	0	0	0	0	0				1851	85100	48	47	53	44	29		1851	85100	194	233	230	210	194
		1852	85200	0	0	0	0	0		1852	85200	0	0	0	0	0				1852	85200	45	47	54	41	30		1852	85200	190	230	230	205	190
		1853	85300	0	0	0	0	0		1853	85300	0	0	0	0	0				1853	85300	42	42	54	39	32		1853	85300	189	229	227	204	181
		1854	85400	0	0	0	0	0		1854	85400	0	0	0	0	0				1854	85400	37	46	52	36	33		1854	85400	196	227	228	202	185
		1855	85500	0	0	0	0	0		1855	85500	0	0	0	0	0				1855	85500	39	43	45	39	31		1855	85500	192	221	225	201	188
		1856	85600	0	0	0	0	0		1856	85600	0	0	0	0	0				1856	85600	39	44	49	38	37		1856	85600	194	228	217	211	191
		1857	85700	0	0	0	0	0		1857	85700	0	0	0	0	0				1857	85700	38	48	48	35	36		1857	85700	200	220	217	214	185
		1858	85800	0	0	0	0	0		1858	85800	0	0	0	0	0				1858	85800	41	49	46	36	41		1858	85800	201	211	214	219	188
		1859	85900	0	0	0	0	0		1859	85900	0	0	0	0	0				1859	85900	41	50	40	37	41		1859	85900	200	220	222	214	179
		1860	86000	0	0	0	0	0		1860	86000	0	0	0	0	0				1860	86000	40	51	40	38	47		1860	86000	196	222	230	225	187
		1861	86100	0	0	0	0	0		1861	86100	0	0	0	0	0				1861	86100	40	49	46	42	42		1861	86100	186	231	227	217	187
		1862	86200	0	0	0	0	0		1862	86200	0	0	0	0	0				1862	86200	40	51	43	46	42		1862	86200	182	226	224	217	186
		1863	86300	0	0	0	0	0		1863	86300	0	0	0	0	0				1863	86300	39	51	47	46	49		1863	86300	183	217	219	215	192
		1864	86400	0	0	0	0	0		1864	86400	0	0	0	0	0				1864	86400	43	49	46	50	47		1864	86400	183	216	218	214	194
		1865	86500	0	0	0	0	0		1865	86500	0	0	0	0	0				1865	86500	42	44	41	50	46		1865	86500	185	218	212	215	190
		1866	86600	0	0	0	0	0		1866	86600	0	0	0	0	0				1866	86600	41	45	41	52	48		1866	86600	182	223	212	208	185
		1867	86700	0	0	0	0	0		1867	86700	0	0	0	0	0				1867	86700	42	53	46	54	45		1867	86700	180	219	217	213	187
		1868	86800	0	0	0	0	0		1868	86800	0	0	0	0	0				1868	86800	40	48	49	58	43		1868	86800	184	220	217	210	186
		1869	86900	0	0	0	0	0		1869	86900	0	0	0	0	0				1869	86900	39	52	47	57	43		1869	86900	180	221	212	209	191
		1870	87000	0	0	0	0	0		1870	87000	0	0	0	0	0				1870	87000	39	54	50	56	39		1870	87000	184	221	213	209	197
		1871	87100	0	0	0	0	0		1871	87100	0	0	0	0	0				1871	87100	32	54	53	53	35		1871	87100	189	225	208	215	195
		1872	87200	0	0	0	0	0		1872	87200	0	0	0	0	0				1872	87200	34	55	51	51	36		1872	87200	194	228	206	217	191
		1873	87300	0	0	0	0	0		1873	87300	0	0	0	0	0				1873	87300	32	55	52	54	34		1873	87300	197	226	213	209	195
		1874	87400	0	0	0	0	0		1874	87400	0	0	0	0	0				1874	87400	36	52	50	49	30		1874	87400	190	223	216	206	188
		1875	87500	0	0	0	0	0		1875	87500	0	0	0	0	0				1875	87500	36	58	53	53	35		1875	87500	187	221	232	208	188
		1876	87600	0	0	0	0	0		1876	87600	0	0	0	0	0				1876	87600	33	59	53	48	36		1876	87600	185	218	221	214	187
		1877	87700	0	0	0	0	0		1877	87700	0	0	0	0	0				1877	87700	30	65	52	52	41		1877	87700	186	213	223	208	188
		1878	87800	0	0	0	0	0		1878	87800	0	0	0	0	0				1878	87800	31	62	51	53	38		1878	87800	184	216	229	211	191
		1879	87900	0	0	0	0	0		1879	87900	0	0	0	0	0				1879	87900	31	57	46	50	36		1879	87900	190	221	232	211	181
		1880	88000	0	0	0	0	0		1880	88000	0	0	0	0	0				1880	88000	36	54	48	50	35		1880	88000	189	226	226	205	175
		1881	88100	0	0	0	0	0		1881	88100	0	0	0	0	0				1881	88100	32	51	41	44	36		1881	88100	187	227	231	209	167
		1882	88200	0	0	0	0	0		1882	88200	0	0	0	0	0				1882	88200	35	57	42	49	33		1882	88200	192	227	240	199	172
		1883	88300	0	0	0	0	0		1883	88300	0	0	0	0	0				1883	88300	28	53	46	50	35		1883	88300	188	225	234	206	181
		1884	88400	0	0	0	0	0		1884	88400	0	0	0	0	0				1884	88400	34	52	45	53	38		1884	88400	189	228	232	208	180
		1885	88500	0	0	0	0	0		1885	88500	0	0	0	0	0				1885	88500	38	50	47	55	37		1885	88500	182	225	222	220	180
		1886	88600	0	0	0	0	0		1886	88600	0	0	0	0	0				1886	88600	36	51	47	55	38		1886	88600	187	225	218	219	186
		1887	88700	0	0	0	0	0		1887	88700	0	0	0	0	0				1887	88700	42	55	47	56	39		1887	88700	191	220	218	216	180
		1888	88800	0	0	0	0	0		1888	88800	0	0	0	0	0				1888	88800	42	51	52	59	34		1888	88800	186	221	210	215	186
		1889	88900	0	0	0	0	0		1889	88900	0	0	0	0	0				1889	88900	45	56	56	53	39		1889	88900	188	222	213	221	184
		1890	89000	0	0	0	0	0		1890	89000	0	0	0	0	0				1890	89000	46	51	55	52	35		1890	89000	188	222	215	221	190
		1891	89100	0	0	0	0	0		1891	89100	0	0	0	0	0				1891	89100	46	47	52	53	39		1891	89100	189	223	214	218	187
		1892	89200	0	0	0	0	0		1892	89200	0	0	0	0	0				1892	89200	44	44	50	50	39		1892	89200	185	223	213	214	188
		1893	89300	0	0	0	0	0		1893	89300	0	0	0	0	0				1893	89300	40	44	54	50	38		1893	89300	191	228	211	215	198
		1894	89400	0	0	0	0	0		1894	89400	0	0	0	0	0				1894	89400	37	44	53	53	35		1894	89400	189	223	213	216	192
		1895	89500	0	0	0	0	0		1895	89500	0	0	0	0	0				1895	89500	40	48	54	56	36		1895	89500	182	220	214	216	190
		1896	89600	0	0	0	0	0		1896	89600	0	0	0	0	0				1896	89600	42	53	59	56	34		1896	89600	179	212	213	214	187
		1897	89700	0	0	0	0	0		1897	89700	0	0	0	0	0				1897	89700	41	54	58	52	31		1897	89700	175	212	207	223	189
		1898	89800	0	0	0	0	0		1898	89800	0	0	0	0	0				1898	89800	36	54	51	56	29		1898	89800	174	219	216	225	190
		1899	89900	0	0	0	0	0		1899	89900	0	0	0	0	0				1899	89900	36	52	53	59	32		1899	89900	170	219	212	228	190
		1900	90000	0	0	0	0	0		1900	90000	0	0	0	0	0				1900	90000	36	55	48	61	32		1900	90000	172	216	219	223	187
		1901	90100	0	0	0	0	0		1901	90100	0	0	0	0	0				1901	90100	30	50	46	52	37		1901	90100	175	219	218	225	183
		1902	90200	0	0	0	0	0		1902	90200	0	0	0	0	0				1902	90200	26	49	45	54	40		1902	90200	181	224	224	220	187
		1903	90300	0	0	0	0	0		1903	90300	0	0	0	0	0				1903	90300	29	52	42	60	37		1903	90300	176	220	232	213	187
		1904	90400	0	0	0	0	0		1904	90400	0	0	0	0	0				1904	90400	33	56	46	52	32		1904	90400	177	216	228	218	188
		1905	90500	0	0	0	0	0		1905	90500	0	0	0	0	0				1905	90500	33	53	47	50	31		1905	90500	179	221	220	204	187
		1906	90600	0	0	0	0	0		1906	90600	0	0	0	0	0				1906	90600	25	49	40	49	34		1906	90600	182	224	224	205	184
		1907	90700	0	0	0	0	0		1907	90700	0	0	0	0	0				1907	90700	27	47	43	46	36		1907	90700	186	218	222	223	185
		1908	90800	0	0	0	0	0		1908	90800	0	0	0	0	0				1908	90800	29	47	44	39	30		1908	90800	182	213	212	226	190
		1909	90900	0	0	0	0	0		1909	90900	0	0	0	0	0				1909	90900	31	44	43	43	30		1909	90900	180	212	210	228	189
		1910	91000	0	0	0	0	0		1910	91000	0	0	0	0	0				1910	91000	28	39	40	37	30		1910	91000	182	213	220	232	182
		1911	91100	0	0	0	0	0		1911	91100	0	0	0	0	0				1911	91100	35	37	42	41	32		1911	91100	176	211	214	225	185
		1912	91200	0	0	0	0	0		1912	91200	0	0	0	0	0				1912	91200	30	39	44	41	29		1912	91200	177	204	205	224	195
		1913	91300	0	0	0	0	0		1913	91300	0	0	0	0	0				1913	91300	38	42	41	39	27		1913	91300	183	200	215	222	193
		1914	91400	0	0	0	0	0		1914	91400	0	0	0	0	0				1914	91400	35	41	48	44	26		1914	91400	179	201	216	228	195
		1915	91500	0	0	0	0	0		1915	91500	0	0	0	0	0				1915	91500	38	37	41	40	29		1915	91500	178	196	219	231	194
		1916	91600	0	0	0	0	0		1916	91600	0	0	0	0	0				1916	91600	35	34	44	35	33		1916	91600	186	202	209	238	200
		1917	91700	0	0	0	0	0		1917	91700	0	0	0	0	0				1917	91700	36	37	48	36	35		1917	91700	186	213	204	233	200
		1918	91800	0	0	0	0	0		1918	91800	0	0	0	0	0				1918	91800	38	40	45	42	37		1918	91800	172	210	206	228	192
		1919	91900	0	0	0	0	0		1919	91900	0	0	0	0	0				1919	91900	38	44	43	38	33		1919	91900	177	213	208	225	193
		1920	92000	0	0	0	0	0		1920	92000	0	0	0	0	0				1920	92000	39	51	33	37	34		1920	92000	182	215	218	229	197
		1921	92100	0	0	0	0	0		1921	92100	0	0	0	0	0				1921	92100	35	47	33	39	33		1921	92100	184	206	218	227	194
		1922	92200	0	0	0	0	0		1922	92200	0	0	0	0	0				1922	92200	34	46	34	39	39		1922	92200	184	207	218	229	188
		1923	92300	0	0	0	0	0		1923	92300	0	0	0	0	0				1923	92300	37	46	37	37	37		1923	92300	178	204	213	226	186
		1924	92400	0	0	0	0	0		1924	92400	0	0	0	0	0				1924	92400	39	43	40	39	34		1924	92400	183	207	203	229	185
		1925	92500	0	0	0	0	0		1925	92500	0	0	0	0	0				1925	92500	31	48	36	41	35		1925	92500	185	211	209	231	186
		1926	92600	0	0	0	0	0		1926	92600	0	0	0	0	0				1926	92600	31	49	39	43	35		1926	92600	187	213	217	228	183
		1927	92700	0	0	0	0	0		1927	92700	0	0	0	0	0				1927	92700	30	54	42	44	33		1927	92700	192	207	210	227	190
		1928	92800	0	0	0	0	0		1928	92800	0	0	0	0	0				1928	92800	34	62	47	44	35		1928	92800	178	216	207	222	185
		1929	92900	0	0	0	0	0		1929	92900	0	0	0	0	0				1929	92900	36	69	43	44	36		1929	92900	179	213	211	215	181
		1930	93000	0	0	0	0	0		1930	93000	0	0	0	0	0				1930	93000	35	65	43	41	35		1930	93000	179	215	213	224	184
		1931	93100	0	0	0	0	0		1931	93100	0	0	0	0	0				1931	93100	32	67	44	41	33		1931	93100	181	216	202	221	184
		1932	93200	0	0	0	0	0		1932	93200	0	0	0	0	0				1932	93200	34	63	49	42	32		1932	93200	185	219	195	227	187
		1933	93300	0	0	0	0	0		1933	93300	0	0	0	0	0				1933	93300	31	63	47	41	32		1933	93300	191	217	199	221	190
		1934	93400	0	0	0	0	0		1934	93400	0	0	0	0	0				1934	93400	32	63	50	41	34		1934	93400	191	220	196	221	200
		1935	93500	0	0	0	0	0		1935	93500	0	0	0	0	0				1935	93500	40	69	54	47	32		1935	93500	187	221	202	224	201
		1936	93600	0	0	0	0	0		1936	93600	0	0	0	0	0				1936	93600	39	71	55	42	33		1936	93600	190	219	199	219	199
		1937	93700	0	0	0	0	0		1937	93700	0	0	0	0	0				1937	93700	36	67	49	44	38		1937	93700	196	219	208	219	188
		1938	93800	0	0	0	0	0		1938	93800	0	0	0	0	0				1938	93800	36	66	48	51	39		1938	93800	200	218	209	220	189
		1939	93900	0	0	0	0	0		1939	93900	0	0	0	0	0				1939	93900	32	65	48	58	42		1939	93900	200	217	206	226	188
		1940	94000	0	0	0	0	0		1940	94000	0	0	0	0	0				1940	94000	37	67	49	57	46		1940	94000	207	218	201	222	187
		1941	94100	0	0	0	0	0		1941	94100	0	0	0	0	0				1941	94100	37	62	47	60	43		1941	94100	200	224	202	220	189
		1942	94200	0	0	0	0	0		1942	94200	0	0	0	0	0				1942	94200	37	56	47	59	44		1942	94200	197	226	196	222	184
		1943	94300	0	0	0	0	0		1943	94300	0	0	0	0	0				1943	94300	37	59	48	59	42		1943	94300	196	227	201	219	182
		1944	94400	0	0	0	0	0		1944	94400	0	0	0	0	0				1944	94400	41	59	50	55	43		1944	94400	193	223	200	217	175
		1945	94500	0	0	0	0	0		1945	94500	0	0	0	0	0				1945	94500	41	62	49	57	46		1945	94500	207	211	199	213	178
		1946	94600	0	0	0	0	0		1946	94600	0	0	0	0	0				1946	94600	47	62	47	58	45		1946	94600	199	210	209	210	173
		1947	94700	0	0	0	0	0		1947	94700	0	0	0	0	0				1947	94700	44	63	50	60	43		1947	94700	200	213	214	218	174
		1948	94800	0	0	0	0	0		1948	94800	0	0	0	0	0				1948	94800	46	65	49	60	38		1948	94800	193	206	206	223	180
		1949	94900	0	0	0	0	0		1949	94900	0	0	0	0	0				1949	94900	45	63	52	64	41		1949	94900	200	211	203	217	184
		1950	95000	0	0	0	0	0		1950	95000	0	0	0	0	0				1950	95000	51	60	45	61	43		1950	95000	205	212	203	214	188
		1951	95100	0	0	0	0	0		1951	95100	0	0	0	0	0				1951	95100	52	50	44	60	41		1951	95100	207	216	205	207	189
		1952	95200	0	0	0	0	0		1952	95200	0	0	0	0	0				1952	95200	51	43	42	53	41		1952	95200	200	225	208	219	185
		1953	95300	0	0	0	0	0		1953	95300	0	0	0	0	0				1953	95300	48	38	40	51	44		1953	95300	191	233	212	217	187
		1954	95400	0	0	0	0	0		1954	95400	0	0	0	0	0				1954	95400	47	38	40	52	40		1954	95400	196	235	218	213	186
		1955	95500	0	0	0	0	0		1955	95500	0	0	0	0	0				1955	95500	46	39	38	55	36		1955	95500	192	230	218	213	188
		1956	95600	0	0	0	0	0		1956	95600	0	0	0	0	0				1956	95600	47	39	37	54	35		1956	95600	191	230	215	207	193
		1957	95700	0	0	0	0	0		1957	95700	0	0	0	0	0				1957	95700	51	35	37	51	36		1957	95700	194	236	217	209	197
		1958	95800	0	0	0	0	0		1958	95800	0	0	0	0	0				1958	95800	50	35	37	41	33		1958	95800	192	236	209	220	197
		1959	95900	0	0	0	0	0		1959	95900	0	0	0	0	0				1959	95900	50	39	34	37	36		1959	95900	195	237	203	221	192
		1960	96000	0	0	0	0	0		1960	96000	0	0	0	0	0				1960	96000	44	40	37	35	37		1960	96000	195	230	200	227	189
		1961	96100	0	0	0	0	0		1961	96100	0	0	0	0	0				1961	96100	38	37	42	30	38		1961	96100	196	232	201	224	182
		1962	96200	0	0	0	0	0		1962	96200	0	0	0	0	0				1962	96200	36	37	40	36	40		1962	96200	190	234	195	224	187
		1963	96300	0	0	0	0	0		1963	96300	0	0	0	0	0				1963	96300	41	38	39	34	39		1963	96300	187	227	200	217	187
		1964	96400	0	0	0	0	0		1964	96400	0	0	0	0	0				1964	96400	37	40	40	38	35		1964	96400	189	227	208	210	189
		1965	96500	0	0	0	0	0		1965	96500	0	0	0	0	0				1965	96500	38	41	37	41	33		1965	96500	188	220	210	210	195
		1966	96600	0	0	0	0	0		1966	96600	0	0	0	0	0				1966	96600	36	47	36	44	41		1966	96600	188	223	208	213	188
		1967	96700	0	0	0	0	0		1967	96700	0	0	0	0	0				1967	96700	35	48	34	42	40		1967	96700	193	226	214	208	190
		1968	96800	0	0	0	0	0		1968	96800	0	0	0	0	0				1968	96800	36	47	36	41	40		1968	96800	193	233	215	209	188
		1969	96900	0	0	0	0	0		1969	96900	0	0	0	0	0				1969	96900	33	51	36	43	37		1969	96900	185	231	218	211	189
		1970	97000	0	0	0	0	0		1970	97000	0	0	0	0	0				1970	97000	33	52	36	45	39		1970	97000	187	220	221	210	184
		1971	97100	0	0	0	0	0		1971	97100	0	0	0	0	0				1971	97100	32	52	45	41	37		1971	97100	190	218	212	212	181
		1972	97200	0	0	0	0	0		1972	97200	0	0	0	0	0				1972	97200	35	51	42	42	40		1972	97200	183	225	216	213	185
		1973	97300	0	0	0	0	0		1973	97300	0	0	0	0	0				1973	97300	35	51	42	41	37		1973	97300	184	223	217	214	187
		1974	97400	0	0	0	0	0		1974	97400	0	0	0	0	0				1974	97400	39	52	49	39	36		1974	97400	175	222	209	203	185
		1975	97500	0	0	0	0	0		1975	97500	0	0	0	0	0				1975	97500	40	58	46	39	31		1975	97500	183	222	197	202	183
		1976	97600	0	0	0	0	0		1976	97600	0	0	0	0	0				1976	97600	40	59	42	38	34		1976	97600	187	223	209	210	190
		1977	97700	0	0	0	0	0		1977	97700	0	0	0	0	0				1977	97700	42	57	44	37	35		1977	97700	186	221	216	211	184
		1978	97800	0	0	0	0	0		1978	97800	0	0	0	0	0				1978	97800	40	56	41	39	31		1978	97800	190	218	211	209	194
		1979	97900	0	0	0	0	0		1979	97900	0	0	0	0	0				1979	97900	38	60	47	43	33		1979	97900	197	216	217	211	198
		1980	98000	0	0	0	0	0		1980	98000	0	0	0	0	0				1980	98000	39	60	47	42	39		1980	98000	199	214	215	205	190
		1981	98100	0	0	0	0	0		1981	98100	0	0	0	0	0				1981	98100	38	58	49	44	33		1981	98100	201	213	218	199	187
		1982	98200	0	0	0	0	0		1982	98200	0	0	0	0	0				1982	98200	43	51	51	41	33		1982	98200	205	225	212	202	184
		1983	98300	0	0	0	0	0		1983	98300	0	0	0	0	0				1983	98300	46	51	51	45	39		1983	98300	202	227	207	191	182
		1984	98400	0	0	0	0	0		1984	98400	0	0	0	0	0				1984	98400	42	53	49	43	43		1984	98400	198	218	210	198	180
		1985	98500	0	0	0	0	0		1985	98500	0	0	0	0	0				1985	98500	44	55	43	41	40		1985	98500	195	214	211	200	183
		1986	98600	0	0	0	0	0		1986	98600	0	0	0	0	0				1986	98600	42	57	50	44	42		1986	98600	194	208	207	190	182
		1987	98700	0	0	0	0	0		1987	98700	0	0	0	0	0				1987	98700	45	58	52	46	41		1987	98700	199	206	207	193	180
		1988	98800	0	0	0	0	0		1988	98800	0	0	0	0	0				1988	98800	46	57	44	44	37		1988	98800	198	205	214	192	182
		1989	98900	0	0	0	0	0		1989	98900	0	0	0	0	0				1989	98900	48	61	46	45	36		1989	98900	201	202	219	193	182
		1990	99000	0	0	0	0	0		1990	99000	0	0	0	0	0				1990	99000	47	56	42	42	34		1990	99000	195	209	220	204	183
		1991	99100	0	0	0	0	0		1991	99100	0	0	0	0	0				1991	99100	43	55	41	42	34		1991	99100	194	217	213	205	186
		1992	99200	0	0	0	0	0		1992	99200	0	0	0	0	0				1992	99200	40	57	40	40	39		1992	99200	195	215	214	203	190
		1993	99300	0	0	0	0	0		1993	99300	0	0	0	0	0				1993	99300	41	62	41	40	41		1993	99300	193	208	204	209	186
		1994	99400	0	0	0	0	0		1994	99400	0	0	0	0	0				1994	99400	41	63	44	39	40		1994	99400	191	207	202	217	189
[truncated: 1,205 more rows]
[truncated: 7 more columns]

## Sheet: Fig. 5
Fig. 5. Exemplary realization of self-stabilization in focal adhesions.										Abbreviations: E(x): expected value of x S.SD(x): sample standard deviation of x SEM(x): standard error of the mean of x				dimensionless force F0 = kT/sigma_b, Dimensionless velocity v0 = k_beta sigma_b
	panels	c,d	c	c	d			panels	c,d	c	c	d			panels	c,d	c	c	d			panels	c,d	c	c	d
	Lambda=0							Lambda=0,5							Lambda=1,0							Lambda=2,0
		F/F0	E(N)	E(N_B)	E(v/v0)				F/F0	E(N)	E(N_B)	E(v/v0)				F/F0	E(N)	E(N_B)	E(v/v0)				F/F0	E(N)	E(N_b)	E(v/v0)
		0	211.95	201.913	4.3e-05				0	211.378	201.357	-7.1e-05				0	211.987	201.935	-2.7e-05				0	211.449	201.424	-0.000109
		6.97241	211.607	201.59	0.005572				13.9448	211.597	201.545	0.011248				13.9448	211.938	201.884	0.011391				13.9448	211.575	201.546	0.011426
		13.9448	211.784	201.732	0.011239				27.8896	210.971	200.908	0.022995				27.8896	210.594	200.561	0.023171				41.8345	210.127	200.04	0.036052
		27.8896	210.315	200.296	0.022878				41.8345	209.388	199.343	0.035427				41.8345	209.764	199.691	0.035576				69.7241	208.679	198.434	0.064018
		41.8345	208.241	198.238	0.035452				55.7793	206.935	196.885	0.048965				69.7241	206.529	196.384	0.063673				104.586	211.123	200.371	0.106313
		55.7793	205.995	195.985	0.048799				69.7241	204.451	194.404	0.064195				97.6137	201.716	191.47	0.100563				139.448	218.324	206.729	0.156177
		69.7241	204.479	194.429	0.063355				83.6689	200.97	190.919	0.081563				125.503	200.572	189.987	0.147693				174.31	232.636	219.917	0.201206
		83.6689	200.066	190.057	0.080282				111.559	197.978	187.718	0.122502				153.393	203.296	192.148	0.202148				209.172	245.346	231.454	0.249578
		97.6137	196.28	186.27	0.101107				139.448	192.972	182.492	0.184998				181.283	210.883	198.964	0.257822				244.034	257.249	242.168	0.29955
		111.559	191.387	181.414	0.126356				167.338	192.895	181.975	0.264239				209.172	215.251	202.598	0.324837				244.034	258.967	243.83	0.294908
		125.503	189.346	179.242	0.154931				195.227	192.881	181.378	0.366828				237.062	221.784	208.246	0.390063				278.896	271.482	255.114	0.341669
		139.448	184.321	174.245	0.197499				223.117	194.064	181.846	0.475067				264.952	224.064	209.708	0.473819				313.758	279.781	262.24	0.397844
		153.393	175.748	165.762	0.269928				251.007	188.574	175.671	0.655742				292.841	225.459	210.232	0.565691				348.62	287.806	269.096	0.455082
		167.338	169.96	159.936	0.362285											320.731	227.272	211.141	0.668371				383.482	297.816	277.764	0.508618
		181.283	160.8	150.807	0.514556											348.62	221.595	204.513	0.845757				418.345	304.103	282.817	0.573737
																376.51	215.848	197.558	1.08512				453.207	306.39	283.829	0.661028
																							488.069	308.288	284.46	0.757364
																							522.931	308.755	283.483	0.873318
																							543.848	304.337	278.172	0.988167
																							550.82	307.652	281.156	0.984585
																							557.793	307.226	280.382	1.01593
																							564.765	303.621	276.462	1.08015
																							571.738	307.604	280.129	1.07429
																							578.71	305.494	277.68	1.12546
																							585.682	299.294	271.017	1.2285
																							588.471	302.351	273.943	1.1992
																							591.26	300.792	272.291	1.23683

## Sheet: SI Fig.1
SI Fig. 2. The average steady-state behavior of basic adhesions without unfolding.										Abbreviations: E(x): expected value of x SD(x): standard deviation of x S.SD(x): sample standard deviation of x SEM(x): standard error of the mean of x				dimensionless force F0 = kT/sigma_b, Dimensionless velocity v0 = k_beta sigma_b
	a, red markers							b, red markers
		E(v/v0)	E(N)	S.SD(N)	SEM(N)				F/F0	E(v/v0)	SD(v/v0)
		-0.000292	144.007	12.0127	0.053722				0	-0.000292	1.6e-05
		0.049575	144.05	11.8521	0.053004				4.93024	0.049575	1.5e-05
		0.098533	144.129	11.95	0.053442				9.86047	0.098533	1.4e-05
		0.148134	143.974	12.0898	0.054067				14.7907	0.148134	1.6e-05
		0.19857	143.672	11.9691	0.053527				19.721	0.19857	1.6e-05
		0.250368	143.074	12.0368	0.05383				24.6512	0.250368	1.7e-05
		0.302618	142.99	11.9375	0.053386				29.5814	0.302618	1.8e-05
		0.354803	142.584	12.1249	0.054224				34.5117	0.354803	2e-05
		0.411692	141.888	11.9653	0.05351				39.4419	0.411692	2.2e-05
		0.468296	141.377	12.1035	0.054128				44.3721	0.468296	2.2e-05
		0.527018	140.78	12.0483	0.053882				49.3024	0.527018	2.5e-05
		0.58817	139.989	12.0952	0.054092				54.2326	0.58817	2.7e-05
		0.65117	139.12	12.0534	0.053905				59.1629	0.65117	3.1e-05
		0.716054	138.245	12.1934	0.05453				64.0931	0.716054	3.5e-05
		0.783486	137.456	12.1404	0.054294				69.0233	0.783486	3.3e-05
		0.858391	136.27	12.0917	0.054076				73.9536	0.858391	3.5e-05
		1.27959	130.605	12.3908	0.055413				98.6048	1.27959	6e-05
		1.82214	124.193	12.6476	0.056562				123.256	1.82214	0.0001
		2.61448	115.788	13.006	0.058164				147.907	2.61448	0.000171

## Sheet: SI Fig. 3
SI Fig. 3. Numerical results for the expansion…										Abbreviations: E(x): expected value of x S.SD(x): sample standard deviation of x SEM(x): standard error of the mean of x				dimensionless force F0 = kT/sigma_b
	panels	a								b
	lb/sigma_b=0.25
	epsilon_f		0	0.5	1	2	4	6			0	0.5	1	2	4	6
		Delta/sigma_b	N_B,1/N_B^*							Delta/sigma_b	N_B,2/N_B^*
		0	0	0	0	0	0	0		0	-0.236597	-0.236597	-0.236597	-0.236597	-0.236597	-0.236597
		0.246512	0.05271	0.041842	0.03077	0.014084	0.002161	0.000298		0.246512	-0.226418	-0.226892	-0.228594	-0.232485	-0.235927	-0.236504
		0.493024	0.104817	0.083281	0.061273	0.028056	0.004305	0.000593		0.493024	-0.197707	-0.199257	-0.205673	-0.220635	-0.23399	-0.236235
		0.739536	0.155605	0.123841	0.091202	0.04179	0.006413	0.000884		0.739536	-0.15421	-0.15678	-0.1701	-0.202056	-0.230936	-0.23581
		0.986048	0.204179	0.16293	0.120186	0.055146	0.008466	0.001167		0.986048	-0.100707	-0.103489	-0.124845	-0.178044	-0.226954	-0.235255
		1.23256	0.249444	0.199806	0.147767	0.067962	0.010442	0.001439		1.23256	-0.042663	-0.04414	-0.073453	-0.15012	-0.222259	-0.2346
		1.47907	0.29012	0.233572	0.173386	0.080054	0.012317	0.001697		1.47907	0.014139	0.015996	-0.019949	-0.120003	-0.217081	-0.233876
		1.72558	0.324803	0.263192	0.19638	0.091213	0.01407	0.001939		1.72558	0.064039	0.071442	0.031314	-0.089586	-0.211659	-0.233113
		1.97209	0.352084	0.287557	0.216	0.101194	0.015679	0.002162		1.97209	0.102036	0.116959	0.075907	-0.060913	-0.206232	-0.232343
		2.21861	0.3707	0.305578	0.231448	0.109717	0.017124	0.002362		2.21861	0.124372	0.148115	0.109734	-0.036107	-0.20104	-0.231595
		2.46512	0.379705	0.316317	0.241958	0.116462	0.018385	0.002539		2.46512	0.129032	0.161904	0.129541	-0.017227	-0.196322	-0.230894
		2.71163	0.378639	0.319127	0.246887	0.121092	0.01944	0.002691		2.71163	0.116038	0.157233	0.133441	-0.006036	-0.192327	-0.230265
		2.95814	0.367645	0.313784	0.245827	0.123283	0.02026	0.002816		2.95814	0.087444	0.135106	0.121269	-0.00371	-0.189313	-0.229728
		3.20465	0.347524	0.300573	0.238704	0.122779	0.02081	0.002914		3.20465	0.047015	0.098456	0.094629	-0.010573	-0.187537	-0.229304
		3.45117	0.319708	0.28032	0.225842	0.119452	0.021045	0.002983		3.45117	-0.000379	0.051672	0.056637	-0.025983	-0.187222	-0.229012
		3.69768	0.286148	0.254362	0.207983	0.113351	0.02092	0.00302		3.69768	-0.049563	-7.9e-05	0.011462	-0.0484	-0.188502	-0.228876
		3.94419	0.249118	0.224435	0.186255	0.104736	0.020393	0.003021		3.94419	-0.095927	-0.051677	-0.036301	-0.075598	-0.19137	-0.228918
		4.1907	0.210967	0.192495	0.162071	0.09408	0.019442	0.002983		4.1907	-0.136123	-0.098848	-0.082329	-0.104966	-0.195649	-0.229158
		4.43721	0.17385	0.160486	0.136974	0.082039	0.018076	0.002898		4.43721	-0.16841	-0.138758	-0.123239	-0.133882	-0.201005	-0.229602
		4.68373	0.139502	0.130116	0.112441	0.069383	0.016343	0.002762		4.68373	-0.192569	-0.170209	-0.157016	-0.160128	-0.206992	-0.230239
		4.93024	0.109107	0.102673	0.089703	0.05689	0.014331	0.002572		4.93024	-0.209493	-0.19343	-0.183077	-0.182229	-0.213098	-0.231033
		5.17675	0.083272	0.078941	0.069616	0.045238	0.012161	0.002333		5.17675	-0.220646	-0.209591	-0.201982	-0.199588	-0.218833	-0.231931
		5.42326	0.062098	0.059218	0.052629	0.034922	0.009973	0.002051		5.42326	-0.227595	-0.220262	-0.214965	-0.212382	-0.22381	-0.232863
		5.66977	0.045304	0.043405	0.038816	0.026209	0.007901	0.001744		5.66977	-0.231708	-0.226995	-0.223466	-0.221294	-0.227818	-0.233756
		5.91629	0.032375	0.031128	0.027973	0.019157	0.006053	0.001429		5.91629	-0.234033	-0.231082	-0.228816	-0.227207	-0.230828	-0.234544
		6.1628	0.022686	0.02187	0.019728	0.013663	0.00449	0.001127		6.1628	-0.235294	-0.233488	-0.232074	-0.230975	-0.232949	-0.235188
		6.40931	0.015603	0.01507	0.013633	0.009525	0.003233	0.000857		6.40931	-0.235952	-0.234868	-0.234009	-0.233298	-0.234366	-0.235675
		6.65582	0.01054	0.010195	0.009242	0.006501	0.002264	0.000628		6.65582	-0.236286	-0.235647	-0.235135	-0.234694	-0.23527	-0.236019
		6.90233	0.006999	0.006776	0.006152	0.00435	0.001547	0.000446		6.90233	-0.23645	-0.236079	-0.235781	-0.235516	-0.235826	-0.236248
		7.14884	0.00457	0.004427	0.004024	0.002857	0.001032	0.000307		7.14884	-0.236528	-0.236317	-0.236146	-0.235991	-0.236158	-0.236393
		7.39536	0.002935	0.002845	0.002588	0.001843	0.000675	0.000206		7.39536	-0.236565	-0.236447	-0.236351	-0.236262	-0.236351	-0.23648
		7.64187	0.001855	0.001798	0.001637	0.001169	0.000432	0.000134		7.64187	-0.236583	-0.236517	-0.236464	-0.236415	-0.236462	-0.236532
		7.88838	0.001154	0.001119	0.001019	0.000729	0.000272	8.6e-05		7.88838	-0.23659	-0.236555	-0.236526	-0.236499	-0.236524	-0.236562
		8.13489	0.000707	0.000685	0.000624	0.000447	0.000168	5.4e-05		8.13489	-0.236594	-0.236575	-0.23656	-0.236546	-0.236558	-0.236578
		8.3814	0.000426	0.000413	0.000377	0.00027	0.000102	3.3e-05		8.3814	-0.236596	-0.236586	-0.236578	-0.23657	-0.236577	-0.236587
		8.62792	0.000253	0.000245	0.000224	0.000161	6.1e-05	2e-05		8.62792	-0.236596	-0.236592	-0.236587	-0.236584	-0.236587	-0.236592
		8.87443	0.000148	0.000143	0.000131	9.4e-05	3.6e-05	1.2e-05		8.87443	-0.236597	-0.236594	-0.236592	-0.23659	-0.236592	-0.236595
		9.12094	8.5e-05	8.2e-05	7.5e-05	5.4e-05	2.1e-05	7e-06		9.12094	-0.236597	-0.236596	-0.236595	-0.236594	-0.236595	-0.236596
		9.36745	4.8e-05	4.7e-05	4.3e-05	3.1e-05	1.2e-05	4e-06		9.36745	-0.236597	-0.236597	-0.236596	-0.236596	-0.236596	-0.236597
		9.61396	2.7e-05	2.6e-05	2.4e-05	1.7e-05	7e-06	2e-06		9.61396	-0.236597	-0.236597	-0.236597	-0.236596	-0.236597	-0.236597
		9.86047	1.5e-05	1.4e-05	1.3e-05	9e-06	4e-06	1e-06		9.86047	-0.236597	-0.236597	-0.236597	-0.236597	-0.236597	-0.236597
		10.107	8e-06	8e-06	7e-06	5e-06	2e-06	1e-06		10.107	-0.236597	-0.236597	-0.236597	-0.236597	-0.236597	-0.236597
		10.3535	4e-06	4e-06	4e-06	3e-06	1e-06	0		10.3535	-0.236597	-0.236597	-0.236597	-0.236597	-0.236597	-0.236597
		10.6	2e-06	2e-06	2e-06	1e-06	1e-06	0		10.6	-0.236597	-0.236597	-0.236597	-0.236597	-0.236597	-0.236597
		10.8465	1e-06	1e-06	1e-06	1e-06	0	0		10.8465	-0.236597	-0.236597	-0.236597	-0.236597	-0.236597	-0.236597
		11.093	1e-06	1e-06	1e-06	0	0	0		11.093	-0.236597	-0.236597	-0.236597	-0.236597	-0.236597	-0.236597
		11.3395	0	0	0	0	0	0		11.3395	-0.236597	-0.236597	-0.236597	-0.236597	-0.236597	-0.236597
		11.5861	0	0	0	0	0	0		11.5861	-0.236597	-0.236597	-0.236597	-0.236597	-0.236597	-0.236597
		11.8326	0	0	0	0	0	0		11.8326	-0.236597	-0.236597	-0.236597	-0.236597	-0.236597	-0.236597
		12.0791	0	0	0	0	0	0		12.0791	-0.236597	-0.236597	-0.236597	-0.236597	-0.236597	-0.236597
		12.3256	0	0	0	0	0	0		12.3256	-0.236597	-0.236597	-0.236597	-0.236597	-0.236597	-0.236597
		12.5721	0	0	0	0	0	0		12.5721	-0.236597	-0.236597	-0.236597	-0.236597	-0.236597	-0.236597
		12.8186	0	0	0	0	0	0		12.8186	-0.236597	-0.236597	-0.236597	-0.236597	-0.236597	-0.236597
		13.0651	0	0	0	0	0	0		13.0651	-0.236597	-0.236597	-0.236597	-0.236597	-0.236597	-0.236597
		13.3116	0	0	0	0	0	0		13.3116	-0.236597	-0.236597	-0.236597	-0.236597	-0.236597	-0.236597
		13.5582	0	0	0	0	0	0		13.5582	-0.236597	-0.236597	-0.236597	-0.236597	-0.236597	-0.236597
		13.8047	0	0	0	0	0	0		13.8047	-0.236597	-0.236597	-0.236597	-0.236597	-0.236597	-0.236597
		14.0512	0	0	0	0	0	0		14.0512	-0.236597	-0.236597	-0.236597	-0.236597	-0.236597	-0.236597
		14.2977	0	0	0	0	0	0		14.2977	-0.236597	-0.236597	-0.236597	-0.236597	-0.236597	-0.236597
		14.5442	0	0	0	0	0	0		14.5442	-0.236597	-0.236597	-0.236597	-0.236597	-0.236597	-0.236597
		14.7907	0	0	0	0	0	0		14.7907	-0.236597	-0.236597	-0.236597	-0.236597	-0.236597	-0.236597
	panels	c								d
	epsilon_f=0.5
	lb/sigma		0	0.2	0.4	0.6	0.8				0	0.2	0.4	0.6	0.8
		Delta/sigma_b	N_B,1/N_B^*							Delta/sigma_b	N_B,2/N_B^*
		0	0	0	0	0	0			0	0	-0.207855	-0.310822	-0.396489	-0.507304
		0.246512	0.058649	0.044523	0.034302	0.02685	0.021217			0.246512	0.012365	-0.197973	-0.300648	-0.383199	-0.487084
		0.493024	0.116128	0.088545	0.068448	0.053792	0.042788			0.493024	0.048182	-0.169568	-0.272996	-0.349667	-0.439485
		0.739536	0.171264	0.131497	0.102189	0.080777	0.064852			0.739536	0.103887	-0.125472	-0.232659	-0.304935	-0.381238
		0.986048	0.222879	0.172701	0.135144	0.107577	0.087268			0.986048	0.174236	-0.069657	-0.184584	-0.256527	-0.324163
		1.23256	0.269781	0.211339	0.166771	0.133783	0.109646			1.23256	0.252882	-0.007035	-0.133529	-0.210075	-0.275405
		1.47907	0.310761	0.24645	0.196357	0.158827	0.131419			1.47907	0.332817	0.056805	-0.083953	-0.169505	-0.238541
		1.72558	0.344619	0.276954	0.223029	0.181991	0.151905			1.72558	0.406781	0.115972	-0.039989	-0.137456	-0.214809
		1.97209	0.370206	0.301716	0.245792	0.202446	0.170365			1.97209	0.467753	0.164792	-0.005339	-0.115673	-0.204102
		2.21861	0.386513	0.319643	0.263615	0.219299	0.186041			2.21861	0.50961	0.198441	0.016985	-0.105229	-0.205607
		2.46512	0.392794	0.329816	0.275544	0.231672	0.198188			2.46512	0.527934	0.213615	0.025056	-0.106502	-0.218104
		2.71163	0.388723	0.331631	0.280841	0.238803	0.206126			2.71163	0.520822	0.209052	0.018397	-0.119002	-0.239978
		2.95814	0.374541	0.324929	0.279112	0.240172	0.209315			2.95814	0.48946	0.18575	-0.001867	-0.141234	-0.269112
		3.20465	0.351169	0.310086	0.2704	0.235602	0.207451			3.20465	0.438158	0.146825	-0.033203	-0.170798	-0.302876
		3.45117	0.320219	0.288048	0.255226	0.22533	0.200553			3.45117	0.373665	0.097029	-0.07211	-0.204769	-0.338381
		3.69768	0.283874	0.260285	0.234565	0.210005	0.189022			3.69768	0.303831	0.041984	-0.114663	-0.240184	-0.372942
		3.94419	0.244643	0.22867	0.209767	0.190626	0.173614			3.94419	0.235996	-0.012749	-0.157038	-0.27442	-0.4045
		4.1907	0.205036	0.195273	0.182428	0.168436	0.155343			4.1907	0.17566	-0.062595	-0.196004	-0.305422	-0.431781
		4.43721	0.167244	0.162111	0.154227	0.144792	0.135355			4.43721	0.125851	-0.104594	-0.229295	-0.331807	-0.454217
		4.68373	0.132916	0.130909	0.126744	0.121036	0.114801			4.68373	0.087261	-0.137579	-0.255809	-0.352908	-0.471776
		4.93024	0.103059	0.102925	0.101282	0.098368	0.094736			4.93024	0.058912	-0.161889	-0.275541	-0.368739	-0.484815
		5.17675	0.07807	0.078886	0.07876	0.077733	0.076039			5.17675	0.038967	-0.178822	-0.289299	-0.379858	-0.493951
		5.42326	0.057859	0.059022	0.059664	0.059758	0.059358			5.42326	0.025396	-0.19005	-0.298315	-0.387156	-0.499952
		5.66977	0.042005	0.043169	0.044089	0.044731	0.045077			5.66977	0.016386	-0.197194	-0.303889	-0.391623	-0.503622
		5.91629	0.029907	0.030908	0.031824	0.03264	0.033323			5.91629	0.010502	-0.201588	-0.307153	-0.394168	-0.505689
		6.1628	0.020901	0.021689	0.022471	0.02325	0.024003			6.1628	0.006698	-0.204221	-0.308969	-0.395509	-0.506747
		6.40931	0.01435	0.014932	0.015541	0.016189	0.016868			6.40931	0.004253	-0.205768	-0.309932	-0.396157	-0.507223
		6.65582	0.009684	0.010095	0.01054	0.011035	0.01158			6.65582	0.002687	-0.206665	-0.310419	-0.396435	-0.507397
		6.90233	0.006427	0.006707	0.007017	0.007371	0.007778			6.90233	0.001687	-0.207181	-0.310654	-0.396533	-0.507432
		7.14884	0.004196	0.004381	0.004589	0.004832	0.005117			7.14884	0.001051	-0.207475	-0.31076	-0.396554	-0.507415
		7.39536	0.002696	0.002815	0.00295	0.00311	0.003301			7.39536	0.000648	-0.207642	-0.310805	-0.396545	-0.507384
		7.64187	0.001705	0.00178	0.001865	0.001967	0.002091			7.64187	0.000396	-0.207737	-0.310822	-0.39653	-0.507357
		7.88838	0.001061	0.001107	0.00116	0.001224	0.001301			7.88838	0.000239	-0.20779	-0.310827	-0.396517	-0.507337
		8.13489	0.00065	0.000678	0.00071	0.000749	0.000796			8.13489	0.000142	-0.20782	-0.310827	-0.396506	-0.507324
		8.3814	0.000392	0.000409	0.000428	0.000451	0.000479			8.3814	8.4e-05	-0.207836	-0.310826	-0.396499	-0.507315
		8.62792	0.000233	0.000243	0.000254	0.000267	0.000284			8.62792	4.8e-05	-0.207845	-0.310825	-0.396495	-0.50731
		8.87443	0.000136	0.000142	0.000148	0.000156	0.000165			8.87443	2.8e-05	-0.20785	-0.310824	-0.396492	-0.507307
		9.12094	7.9e-05	8.2e-05	8.5e-05	9e-05	9.5e-05			9.12094	1.6e-05	-0.207853	-0.310823	-0.396491	-0.507306
		9.36745	4.5e-05	4.6e-05	4.8e-05	5.1e-05	5.4e-05			9.36745	9e-06	-0.207854	-0.310823	-0.39649	-0.507305
		9.61396	2.5e-05	2.6e-05	2.7e-05	2.8e-05	3e-05			9.61396	5e-06	-0.207855	-0.310823	-0.39649	-0.507304
		9.86047	1.4e-05	1.4e-05	1.5e-05	1.5e-05	1.6e-05			9.86047	3e-06	-0.207855	-0.310822	-0.396489	-0.507304
		10.107	7e-06	8e-06	8e-06	8e-06	9e-06			10.107	1e-06	-0.207855	-0.310822	-0.396489	-0.507304
		10.3535	4e-06	4e-06	4e-06	4e-06	5e-06			10.3535	1e-06	-0.207855	-0.310822	-0.396489	-0.507304
		10.6	2e-06	2e-06	2e-06	2e-06	2e-06			10.6	0	-0.207855	-0.310822	-0.396489	-0.507304
		10.8465	1e-06	1e-06	1e-06	1e-06	1e-06			10.8465	0	-0.207855	-0.310822	-0.396489	-0.507304
		11.093	1e-06	1e-06	1e-06	1e-06	1e-06			11.093	0	-0.207855	-0.310822	-0.396489	-0.507304
		11.3395	0	0	0	0	0			11.3395	0	-0.207855	-0.310822	-0.396489	-0.507304
		11.5861	0	0	0	0	0			11.5861	0	-0.207855	-0.310822	-0.396489	-0.507304
		11.8326	0	0	0	0	0			11.8326	0	-0.207855	-0.310822	-0.396489	-0.507304
		12.0791	0	0	0	0	0			12.0791	0	-0.207855	-0.310822	-0.396489	-0.507304
		12.3256	0	0	0	0	0			12.3256	0	-0.207855	-0.310822	-0.396489	-0.507304
		12.5721	0	0	0	0	0			12.5721	0	-0.207855	-0.310822	-0.396489	-0.507304
		12.8186	0	0	0	0	0			12.8186	0	-0.207855	-0.310822	-0.396489	-0.507304
		13.0651	0	0	0	0	0			13.0651	0	-0.207855	-0.310822	-0.396489	-0.507304
		13.3116	0	0	0	0	0			13.3116	0	-0.207855	-0.310822	-0.396489	-0.507304
		13.5582	0	0	0	0	0			13.5582	0	-0.207855	-0.310822	-0.396489	-0.507304
		13.8047	0	0	0	0	0			13.8047	0	-0.207855	-0.310822	-0.396489	-0.507304
		14.0512	0	0	0	0	0			14.0512	0	-0.207855	-0.310822	-0.396489	-0.507304
		14.2977	0	0	0	0	0			14.2977	0	-0.207855	-0.310822	-0.396489	-0.507304
		14.5442	0	0	0	0	0			14.5442	0	-0.207855	-0.310822	-0.396489	-0.507304
		14.7907	0	0	0	0	0			14.7907	0	-0.207855	-0.310822	-0.396489	-0.507304

## Sheet: SI Fig. 4
SI Fig. 4. Steady state simulation results demonstrate the shift out of equilibrium.										Abbreviations: E(x): expected value of x S.SD(x): sample standard deviation of x SEM(x): standard error of the mean of x				dimensionless force F0 = kT/sigma_b
	panels	a
		F/F0	E(beta)	E(delta_b)	E(beta_u)	E(delta_a)	E(n_b/n_a)	E(n_b_u/n_b)	E(n_b_u/n_a_u)	E(n_a_u/n_a)
		0	4.48102	0.607185	4.47968	0.606531	4.47554	0.608778	4.53349	0.600996
		40.0039	4.44387	1.03717	4.41525	0.606531	4.2336	0.957945	4.66954	0.868513
		79.998	4.37863	1.55539	4.29546	0.606531	3.94494	1.34686	4.68128	1.135
		120.002	4.32088	2.091	4.16752	0.606531	3.69615	1.70467	4.59574	1.37099
		160.036	4.26552	2.69057	4.03155	0.606531	3.4585	2.08514	4.5084	1.59956
		199.97	4.21298	3.37814	3.88155	0.606531	3.24975	2.4583	4.34704	1.83777
		b
		F/F0	E(beta)*E(n_a)	E(beta_u)*E(n_a_u)	E(beta)*E(delta_b)*E(n_a)	E(n_b)	E(n_b_u)
		0	90.2873	54.2462	54.8211	90.177	54.8977
		40.0039	89.1275	76.9098	92.4404	84.9101	81.3392
		79.998	87.2441	97.1417	135.699	78.603	105.867
		120.002	87.4018	115.574	182.757	74.765	127.45
		160.036	85.9786	129.985	231.332	69.7118	145.359
		199.97	83.5445	141.457	282.225	64.4435	158.422
		c
		F/F0	E(beta)*E(n_a) + E(beta_u)*E(n_b_u)	E(beta)*E(n_a)*(1 + E(delta_b))	E(n_b) + E(n_b_u)
		0	144.533	145.108	145.075
		40.0039	166.037	181.568	166.249
		79.998	184.386	222.943	184.47
		120.002	202.976	270.159	202.215
		160.036	215.963	317.31	215.071
		199.97	225.002	365.77	222.865

## Sheet: SI Fig. 5
SI Fig. 5. Fraction of ruptured adhesions after a sudden load-jump…										Abbreviations: E(x): expected value of x S.SD(x): sample standard deviation of x SEM(x): standard error of the mean of x				dimensionless force F0 = kT/sigma_b
	panels	a
	rupture fraction
	gamma^+	0		0.1		1		10		100		1000		10000
		F2/F0	phi	F2/F0	phi	F2/F0	phi	F2/F0	phi	F2/F0	phi	F2/F0	phi	F2/F0	phi
		345.117	0	0	0	0	0	0	0	0	0	0	0	0	0
		369.768	0	49.3024	0	49.3024	0	49.3024	0	49.3024	0	98.6048	0	49.3024	0
		394.419	0	98.6048	0	98.6048	0	98.6048	0	98.6048	0	197.21	0	98.6048	0
		399.349	0.02	147.907	0	147.907	0	147.907	0	147.907	0	295.814	0	147.907	0
		404.279	0.04	197.21	0	197.21	0	197.21	0	197.21	0	394.419	0	197.21	0
		409.21	0.1	246.512	0	246.512	0	246.512	0	246.512	0	419.07	0	246.512	0
		414.14	0.44	271.163	0	271.163	0	271.163	0	295.814	0	443.721	0	295.814	0
		419.07	0.9	295.814	0	295.814	0	295.814	0	345.117	0	448.652	0.06	345.117	0
		424	1	320.465	0	320.465	0	320.465	0	369.768	0	453.582	0	394.419	0
		428.931	1	325.396	0	345.117	0	345.117	0	374.698	0	458.512	0.06	419.07	0
		433.861	1	330.326	0	350.047	0.02	369.768	0	379.628	0	463.442	0.16	443.721	0.02
		438.791	1	335.256	0	354.977	0	374.698	0	384.559	0	468.373	0.14	448.652	0.02
		443.721	1	340.186	0	359.907	0	379.628	0.04	389.489	0	473.303	0.16	453.582	0.06
		448.652	1	345.117	0.02	364.838	0	384.559	0	394.419	0.02	478.233	0.12	458.512	0.08
		453.582	1	350.047	0.02	369.768	0.02	389.489	0.02	399.349	0	483.163	0.24	463.442	0.04
		458.512	1	354.977	0	374.698	0.02	394.419	0.02	404.279	0.02	488.094	0.18	468.373	0.04
		463.442	1	359.907	0.04	379.628	0.06	399.349	0.04	409.21	0	493.024	0.28	473.303	0.1
		468.373	1	364.838	0.02	384.559	0.04	404.279	0.08	414.14	0	497.954	0.3	478.233	0.16
		493.024	1	369.768	0	389.489	0.02	409.21	0.08	419.07	0	502.884	0.52	483.163	0.08
		517.675	1	374.698	0.02	394.419	0.08	414.14	0.04	424	0.06	507.814	0.38	488.094	0.24
		542.326	1	379.628	0.08	399.349	0.12	419.07	0.14	428.931	0.02	512.745	0.5	493.024	0.26
		566.977	1	384.559	0.2	404.279	0.26	424	0.14	433.861	0.06	517.675	0.54	497.954	0.4
		591.629	1	389.489	0.1	409.21	0.26	428.931	0.3	438.791	0.02	522.605	0.56	502.884	0.28
		616.28	1	394.419	0.1	414.14	0.3	433.861	0.2	443.721	0.06	527.535	0.58	507.814	0.36
				399.349	0.12	419.07	0.24	438.791	0.32	448.652	0.16	532.466	0.68	512.745	0.46
				404.279	0.14	424	0.38	443.721	0.34	453.582	0.18	537.396	0.74	517.675	0.44
				409.21	0.28	428.931	0.36	448.652	0.36	458.512	0.2	542.326	0.72	522.605	0.56
				414.14	0.26	433.861	0.44	453.582	0.54	463.442	0.26	547.256	0.8	527.535	0.58
				419.07	0.3	438.791	0.36	458.512	0.44	468.373	0.4	552.187	0.8	532.466	0.64
				424	0.46	443.721	0.64	463.442	0.52	473.303	0.28	557.117	0.84	537.396	0.7
				428.931	0.38	448.652	0.68	468.373	0.56	478.233	0.32	562.047	0.8	542.326	0.58
				433.861	0.66	453.582	0.56	473.303	0.64	483.163	0.4	566.977	0.92	547.256	0.76
				438.791	0.64	458.512	0.8	478.233	0.64	488.094	0.32	571.908	0.84	552.187	0.9
				443.721	0.6	463.442	0.8	483.163	0.74	493.024	0.56	576.838	0.96	557.117	0.86
				448.652	0.78	468.373	0.8	488.094	0.86	497.954	0.5	581.768	0.98	562.047	0.86
				453.582	0.76	473.303	0.92	493.024	0.88	502.884	0.58	586.698	1	566.977	0.84
				458.512	0.76	478.233	0.88	497.954	0.88	507.814	0.72	591.629	0.94	571.908	0.9
				463.442	0.94	483.163	0.94	502.884	0.92	512.745	0.7	596.559	0.98	576.838	0.94
				468.373	0.92	488.094	0.92	507.814	0.94	517.675	0.8	601.489	0.96	581.768	0.86
				473.303	0.82	493.024	0.98	512.745	0.98	522.605	0.82	606.419	1	586.698	0.96
				478.233	0.96	497.954	0.94	517.675	0.98	527.535	0.92	611.349	1	591.629	0.98
				483.163	0.92	502.884	1	542.326	1	532.466	0.88	616.28	1	596.559	1
				488.094	0.94	507.814	0.98	591.629	1	537.396	0.8	640.931	1	601.489	1
				493.024	0.96	512.745	0.98			542.326	0.9			606.419	1
				497.954	0.98	517.675	1			547.256	0.96			611.349	1
				502.884	0.98	542.326	1			552.187	0.96			616.28	1
				507.814	1	566.977	1			557.117	1			640.931	1
				512.745	1	591.629	1			562.047	0.98
				517.675	1					566.977	0.98
				542.326	1					571.908	0.92
				566.977	1					576.838	1
				591.629	1					581.768	1
										586.698	1
										591.629	1

## Sheet: SI Fig. 6
SI Fig. 6. Lifetimes of small adhesions.										Abbreviations: E(x): expected value of x S.SD(x): sample standard deviation of x SEM(x): standard error of the mean of x				dimensionless force F0 = kT/sigma_b
	panels	a										panels	b										panels	c	c	c	c	c	c	c	c
	lifetime											lifetime											lifetime
	gamma^+	0		0.01		1		100				gamma^+	0		0.01		1		100				gamma^+	0		0.01		1		100
		F2/F0	tau*k_beta	F2/F0	tau*k_beta	F2/F0	tau*k_beta	F2/F0	tau*k_beta				F2/F0	tau*k_beta	F2/F0	tau*k_beta	F2/F0	tau*k_beta	F2/F0	tau*k_beta				F2/F0	tau*k_beta	F2/F0	tau*k_beta	F2/F0	tau*k_beta	F2/F0	tau*k_beta
		1.97209	328624	1.97209	2461.4	1.97209	214.473	1.97209	141.744				1.97209	371785	1.97209	6833.62	1.97209	1020.74	1.97209	591.535				1.97209	354725	1.97209	134874	1.97209	7988.15	1.97209	1361.19
		3.94419	100430	3.94419	1479.7	3.94419	105.084	3.94419	54.1368				3.94419	102544	3.94419	8302.4	3.94419	1455.17	3.94419	878.527				3.94419	115704	3.94419	169936	3.94419	20006.8	3.94419	3070.58
		5.91629	33274.6	5.91629	818.316	5.91629	48.4359	5.91629	17.3499				5.91629	31030.9	5.91629	8479.53	5.91629	1437.67	5.91629	1042.15				5.91629	28892	5.91629	249662	5.91629	44670	5.91629	9094.68
		7.88838	8199.93	7.88838	562.942	7.88838	26.0857	7.88838	8.82814				7.88838	8288.91	7.88838	6774.43	7.88838	1129.73	7.88838	775.08				7.88838	8902.15	7.88838	148459	7.88838	118129	7.88838	20857.8
		9.86047	2118.1	9.86047	374.59	9.86047	15.1761	9.86047	4.16306				9.86047	2106.39	9.86047	3961.67	9.86047	786.022	9.86047	469.747				9.86047	2045.92	9.86047	69075.5	9.86047	262787	9.86047	58471.6
		14.7907	93.0418	14.7907	104.18	14.7907	5.73331	14.7907	1.66694				14.7907	82.9761	14.7907	1178.45	14.7907	241.366	14.7907	153.095				14.7907	91.7189	14.7907	81.3715	14.7907	329266	14.7907	401956
		19.721	7.88721	19.721	22.0405	19.721	2.6722	19.721	0.826839				19.721	7.88262	19.721	89.2606	19.721	59.5271	19.721	46.0682				19.721	6.8549	19.721	8.27549	19.721	10351.8	19.721	1.93231e+06
		29.5814	0.652984	29.5814	1.35003	29.5814	0.651662	29.5814	0.325415				29.5814	0.66293	29.5814	1.18995	29.5814	7.24653	29.5814	3.06373				29.5814	0.709627	29.5814	0.65586	24.6512	3.18676	24.6512	6.02599e+06
		39.4419	0.255126	39.4419	0.245553	39.4419	0.31961	39.4419	0.193415				39.4419	0.229628	39.4419	0.259599	39.4419	0.61195	39.4419	0.423364				39.4419	0.25259	39.4419	0.262066	29.5814	0.871617	29.5814	1.80932e+06
		49.3024	0.129949	49.3024	0.138919	49.3024	0.151796	49.3024	0.111521				49.3024	0.124427	49.3024	0.131912	49.3024	0.147836	49.3024	0.151469				49.3024	0.134836	49.3024	0.134015	34.5117	0.429802	34.5117	0.63168
		59.1629	0.080857	59.1629	0.081048	59.1629	0.090119	59.1629	0.080237				59.1629	0.079698	59.1629	0.080235	59.1629	0.089081	59.1629	0.079685				59.1629	0.077369	59.1629	0.076731	39.4419	0.267053	39.4419	0.367193
		69.0233	0.052169	69.0233	0.053512	69.0233	0.06349	69.0233	0.051695				69.0233	0.052796	69.0233	0.052258	69.0233	0.055987	69.0233	0.043405				69.0233	0.049964	69.0233	0.04906	49.3024	0.135179	49.3024	0.208022
		78.8838	0.03452	78.8838	0.03592	78.8838	0.033232	78.8838	0.037744				78.8838	0.032426	78.8838	0.033721	78.8838	0.051956	78.8838	0.03532				78.8838	0.034907	78.8838	0.034045	59.1629	0.082896	59.1629	0.101906
		88.7443	0.023938	88.7443	0.026042	88.7443	0.02776	88.7443	0.025863				88.7443	0.023088	88.7443	0.024748	88.7443	0.031042	88.7443	0.023983				88.7443	0.021176	88.7443	0.020043	69.0233	0.051411	69.0233	0.064878
		98.6048	0.016711	98.6048	0.01588	98.6048	0.020458	98.6048	0.015363				98.6048	0.015603	98.6048	0.017272	98.6048	0.022634	98.6048	0.017679				98.6048	0.015082	98.6048	0.0149	78.8838	0.032558	78.8838	0.045247
																												88.7443	0.024343	88.7443	0.031131
																												98.6048	0.017284	98.6048	0.022592

[truncated: 6 more sheets: SI Fig. 7, SI Fig. 8, SI Fig. 9, SI Fig. 10, SI Fig. 11, SI Fig. 12]
